# Supplementary material for: Identification of critical genetic variants associated with metabolic phenotypes of the Japanese population
Source: Commun Biol. 2020 Nov 11;3:662. doi: 10.1038/s42003-020-01383-5 (PMC7659008; doi:10.1038/s42003-020-01383-5)
Supplement: Supplementary file 4 — Supplementary Data 1 [file 42003_2020_1383_MOESM4_ESM.xlsx]

## Sheet: MS metabolites
mode	m/z	tR	Estimated Chemical Formula	Monoisotopic MW	Adduct	Adduct m/z	Delta ppm	Compound Name	Overlapping	Chemical Stamdard	Quality	All_mean	All_sd	All_CV	All_num	Male_mean	Male_sd	Male_CV	Male_num	Female_mean	Female_sd	Female_CV	Female_num	jMorp ID	HMDB	LIPID_MAPS	InChI_Key	SuperClass	Class	SubClass	DirectParent
GMet / C18 / Pos	616.178	8.39163	C34H32FeN4O4	616.177	M	616.177	-0.755789	Heme		No	High	31.9316	167.302	5.2394	1008	49.227	244.273	4.9622	433	18.9074	61.6505	3.2607	575	TCO500067	HMDB0003178	NA	KABFMIBPWCXCRK-RGGAHWMASA-L	Organic compounds	Tetrapyrroles and derivatives	Heme	Heme
GMet / C18 / Pos	536.335	8.47733	C26H50NO8P	535.327	M+H	536.335	-0.897201	PC(16:1(9Z)/2:0)		No	Middle	0.361	1.1078	3.0687	1008	0.3088	0.7782	2.5203	433	0.4004	1.3014	3.2507	575	TCO500075	NA	LMGP01010693	QALLXIUHRUVULB-OKFWSBNLSA-N	Lipids and lipid-like molecules	Glycerophospholipids	Glycerophosphocholines	Phosphatidylcholines
GMet / C18 / Pos	260.082	8.10723	C9H11NO3	181.074	NA	NA	NA	Tyrosine-derivative		No	Middle	4.7039	5.4949	1.1682	1008	5.5229	5.7738	1.0454	433	4.0871	5.1956	1.2712	575	TCO500085	HMDB0000158	NA	OUYCCCASQSFEME-QMMMGPOBSA-N	Organic acids and derivatives	Carboxylic acids and derivatives	Amino acids, peptides, and analogues	Tyrosine and derivatives
GMet / C18 / Pos	239.093	8.10008	C12H14O5	238.084	M+H	239.091	-5.80573	3,4,5-Trimethoxycinnamic acid || Trans-2, 3, 4-Trimethoxycinnamate		No	Middle	8.4313	13.874	1.6455	1008	10.4977	16.4154	1.5637	433	6.8752	11.3684	1.6535	575	TCO500130	HMDB0002511 || HMDB0011721	NA	YTFVRYKNXDADBI-SNAWJCMRSA-N || ZYOPDNLIHHFGEC-FNORWQNLSA-N	Phenylpropanoids and polyketides || Phenylpropanoids and polyketides	Cinnamic acids and derivatives || Cinnamic acids and derivatives	Hydroxycinnamic acids and derivatives || Hydroxycinnamic acids and derivatives	Coumaric acids and derivatives || Coumaric acids and derivatives
GMet / C18 / Pos	500.279	9.37	C25H42NO7P	499.27	M+H	500.277	-2.99834	PE(20:5(5Z,8Z,11Z,14Z,17Z)/0:0)		No	High	138.014	125.861	0.9119	1008	172.27	153.997	0.8939	433	112.218	91.5999	0.8163	575	TCO500170	HMDB0011519	LMGP02050027	KCWGBXXAJHVZNN-KOYQJJOGSA-N	Lipids and lipid-like molecules	Glycerophospholipids	Glycerophosphoethanolamines	1-acyl-sn-glycero-3-phosphoethanolamines
GMet / C18 / Pos	542.325	9.4016	C28H48NO7P	541.317	M+H	542.324	-1.75338	PC(20:5(5Z,8Z,11Z,14Z,17Z)/0:0)		No	High	1788.78	1319.02	0.7374	1008	2251.82	1532.83	0.6807	433	1440.1	1000.2	0.6945	575	TCO500185	HMDB0010397	LMGP01050050	PDIGSOAOQOXRDU-WJPZTBRDSA-N	Lipids and lipid-like molecules	Glycerophospholipids	Glycerophosphocholines	1-acyl-sn-glycero-3-phosphocholines
GMet / C18 / Pos	468.31	9.29503	C22H46NO7P	467.301	M+H	468.308	-2.14986	PC(14:0/0:0)		No	High	957.439	409.201	0.4274	1008	1003.06	424.296	0.423	433	923.086	394.355	0.4272	575	TCO500195	HMDB0010379	LMGP01050012	VXUOFDJKYGDUJI-OAQYLSRUSA-N	Lipids and lipid-like molecules	Glycerophospholipids	Glycerophosphocholines	1-acyl-sn-glycero-3-phosphocholines
GMet / C18 / Pos	400.343	9.30217	C23H45NO4	399.335	M+H	400.342	-2.51735	L-Palmitoylcarnitine		Yes	High	138.783	76.5607	0.5517	1008	153.423	96.0333	0.6259	433	127.759	55.3076	0.4329	575	TCO500204	HMDB0000222	NA	XOMRRQXKHMYMOC-OAQYLSRUSA-N	Lipids and lipid-like molecules	Fatty Acyls	Fatty acid esters	Acyl carnitines
GMet / C18 / Pos	478.296	9.61513	C23H44NO7P	477.286	M+H	478.293	-5.99215	LysoPE(0:0/18:2(9Z,12Z))		No	High	121.838	70.6003	0.5795	1008	124.729	79.4458	0.6369	433	119.662	63.1121	0.5274	575	TCO500224	HMDB0011477	NA	SVRBKLJIDJHADS-USWSLJGRSA-N	Lipids and lipid-like molecules	Glycerophospholipids	Glycerophosphoethanolamines	2-acyl-sn-glycero-3-phosphoethanolamines
GMet / C18 / Pos	568.341	9.63655	C30H50NO7P	567.332	M+H	568.34	-1.29694	PC(0:0/22:6(4Z,7Z,10Z,13Z,16Z,19Z)		No	High	464.104	195.644	0.4216	1008	506.175	221.804	0.4382	433	432.422	166.683	0.3855	575	TCO500226	NA	NA	NA	Lipids and lipid-like molecules	Glycerophospholipids	Glycerophosphoethanolamines	2-acyl-sn-glycero-3-phosphoethanolamines
GMet / C18 / Pos	526.294	9.61513	C27H44NO7P	525.285	M+H	526.293	-2.69185	LysoPE(0:0/22:6(4Z,7Z,10Z,13Z,16Z,19Z))		No	High	142.571	64.6242	0.4533	1008	151.605	69.8343	0.4606	433	135.768	59.5685	0.4388	575	TCO500231	HMDB0011496	NA	TWBVHOYVCUOMJY-PAUXXPOVSA-N	Lipids and lipid-like molecules	Glycerophospholipids	Glycerophosphoethanolamines	2-acyl-sn-glycero-3-phosphoethanolamines
GMet / C18 / Pos	426.359	9.41588	C25H47NO4	425.351	M+H	426.358	-2.10996	Oleoylcarnitine		Yes	High	289.42	164.529	0.5685	1008	304.783	198.474	0.6512	433	277.851	132.404	0.4765	575	TCO500243	HMDB0005065	NA	IPOLTUVFXFHAHI-WHIOSMTNSA-N	Lipids and lipid-like molecules	Fatty Acyls	Fatty acid esters	Acyl carnitines
GMet / C18 / Pos	494.325	9.51587	C24H48NO7P	493.317	M+H	494.324	-1.87347	PC(16:1(9Z)/0:0)		No	High	2226.49	823.867	0.37	1008	2349.84	885.097	0.3767	433	2133.6	762.277	0.3573	575	TCO500248	HMDB0010383	LMGP01050022	LFUDDCMNKWEORN-ZXEGGCGDSA-N	Lipids and lipid-like molecules	Glycerophospholipids	Glycerophosphocholines	1-acyl-sn-glycero-3-phosphocholines
GMet / C18 / Pos	422.327	8.87582	C25H43NO4	421.319	M+H	422.327	-2.02237	Gamma-linolenyl carnitine		No	High	7.3085	8.6715	1.1865	1008	8.2615	9.6196	1.1644	433	6.5909	7.8149	1.1857	575	TCO500267	HMDB0006318	NA	YCINYVPLUUGAJO-BAHSRKMSSA-N	Lipids and lipid-like molecules	Fatty Acyls	Fatty acid esters	Fatty acid esters
GMet / C18 / Pos	424.343	9.14	C25H45NO4	423.335	M+H	424.342	-2.59225	Linoleyl carnitine		Yes	High	171.179	116.063	0.678	1008	191.012	144.243	0.7552	433	156.244	86.3327	0.5525	575	TCO500314	HMDB0006469	NA	MJLXQSQYKZWZCB-DQFWFXSYSA-N	Lipids and lipid-like molecules	Fatty Acyls	Fatty acid esters	Acyl carnitines
GMet / C18 / Pos	468.309	9.1529	C22H46NO7P	467.301	M+H	468.308	-1.45801	PC(0:0/14:0)		No	High	109.31	51.8927	0.4747	1008	115.525	53.2566	0.461	433	104.63	50.3839	0.4815	575	TCO500317	NA	LMGP01050073	IGZPHNNYPPAPLA-OAQYLSRUSA-N	Lipids and lipid-like molecules	Glycerophospholipids	Glycerophosphocholines	2-acyl-sn-glycero-3-phosphocholines
GMet / C18 / Pos	583.256	8.97508	C33H34N4O6	582.248	M+H	583.255	-1.78584	Biliverdin		No	High	38.6507	30.1573	0.7803	1008	42.3224	32.3794	0.7651	433	35.8857	28.0826	0.7826	575	TCO500336	HMDB0001008	NA	QBUVFDKTZJNUPP-BBROENKCSA-N	Organoheterocyclic compounds	Tetrapyrroles and derivatives	Bilirubins	Bilirubins
GMet / C18 / Pos	130.066	7.49575	C11H11NO2	189.079	M-C2H4O2+H	130.065	-5.23584	indolepropionate		Yes	High	20.8972	83.6467	4.0028	1008	19.484	68.3575	3.5084	433	21.9614	93.5703	4.2607	575	TCO500411	HMDB0002302	NA	GOLXRNDWAUTYKT-UHFFFAOYSA-N	Organoheterocyclic compounds	Indoles and derivatives	Indolyl carboxylic acids and derivatives	Indolyl carboxylic acids and derivatives
GMet / C18 / Pos	314.233	7.38863	C17H31NO4	313.225	M+H	314.233	-2.57644	9-Decenoylcarnitine		No	Middle	102.355	74.1334	0.7243	1008	100.926	83.7279	0.8296	433	103.431	66.0509	0.6386	575	TCO500500	HMDB0013205	NA	GOOOCIIXFLVRAG-UHFFFAOYSA-N	Organic acids and derivatives	Hydroxy acids and derivatives	Beta hydroxy acids and derivatives	Beta hydroxy acids and derivatives
GMet / C18 / Pos	585.271	7.67	C33H36N4O6	584.264	M+H	585.271	-1.19603	Bilirubin		No	High	3957.33	25594.5	6.4676	1008	5057.05	34970.7	6.9152	433	3129.19	15074.2	4.8173	575	TCO500525	HMDB0000054	NA	BPYKTIZUTYGOLE-IFADSCNNSA-N	Organic compounds	Organoheterocyclic compounds	Tetrapyrroles and derivatives	Bilirubins
GMet / C18 / Pos	316.249	7.67373	C17H33NO4	315.241	M+H	316.248	-2.46326	Decanoylcarnitine		No	High	257.329	191.22	0.7431	1008	260.191	226.726	0.8714	433	255.174	159.53	0.6252	575	TCO500526	HMDB0000651	NA	LZOSYCMHQXPBFU-UHFFFAOYSA-N	Lipids and lipid-like molecules	Fatty Acyls	Fatty acid esters	Acyl carnitines
GMet / C18 / Pos	211.097	7.7023	C11H14O4	210.089	M+H	211.096	-4.28714	3,4-Dihydroxyphenylvaleric acid || 2-Methoxy-3-(4-methoxyphenyl)propanoic acid		No	Middle	12.5177	92.8807	7.42	1008	18.8469	132.441	7.0272	433	7.7515	43.3607	5.5939	575	TCO500572	HMDB0029233 || HMDB0039428	NA	KTDWBJGUMIZRHU-UHFFFAOYSA-N || OGJKUGGZOYNPSS-UHFFFAOYSA-N	Benzenoids || Phenylpropanoids and polyketides	Phenols || Phenylpropanoic acids	Benzenediols ||	Catechols || Phenylpropanoic acids
GMet / C18 / Pos	502.295	9.63655	C25H44NO7P	501.286	M+H	502.293	-4.75639	LysoPE(0:0/20:4(5Z,8Z,11Z,14Z))		No	High	83.8677	34.8532	0.4156	1008	85.7624	36.9173	0.4305	433	82.4409	33.1755	0.4024	575	TCO500678	HMDB0011487	NA	YWOCITMXHHTBAW-XSQXPFHXSA-N	Lipids and lipid-like molecules	Glycerophospholipids	Glycerophosphoethanolamines	2-acyl-sn-glycero-3-phosphoethanolamines
GMet / C18 / Pos	524.372	10.8244	C26H54NO7P	523.364	M+H	524.371	-2.40231	PC(18:0/0:0)		Yes	High	15669.6	4099.89	0.2616	1008	15904	4564.19	0.287	433	15493.1	3706.49	0.2392	575	TCO500700	HMDB0010384	LMGP01050026	IHNKQIMGVNPMTC-RUZDIDTESA-N	Lipids and lipid-like molecules	Glycerophospholipids	Glycerophosphocholines	1-acyl-sn-glycero-3-phosphocholines
GMet / C18 / Pos	1047.73	10.8244	C55H102N2O16	1047.72	M+H	1047.73	-2.74116	NeuAcalpha2-3Galbeta-Cer(d18:1/20:0)		No	Middle	1427.82	846.903	0.5931	1008	1496.07	979.932	0.655	433	1376.42	727.621	0.5286	575	TCO500702	NA	LMSP0601AA03	ZHNKBYJDADPECR-HNWZEYSJSA-N	Lipids and lipid-like molecules	Sphingolipids	Glucosylceramide	Glucosylceramide
GMet / C18 / Pos	487.281	10.8244	C23H45O7P	464.29	M+Na	487.28	-2.19997	PA(20:1(11Z)/0:0)_Na+		No	Low	157.467	45.0594	0.2862	1008	160.155	49.9299	0.3118	433	155.444	40.9409	0.2634	575	TCO500704	HMDB0011512	LMGP10050026	JEAGLCKGAKACCE-OPSAWKISSA-N	Lipids and lipid-like molecules	Glycerophospholipids	Glycerophosphoethanolamines	1-acyl-sn-glycero-3-phosphoethanolamines
GMet / C18 / Pos	802.537	10.5966	C46H76NO8P	801.531	M+H	802.538	1.60902	PC(20:5(5Z,8Z,11Z,14Z,17Z)/18:3(9Z,12Z,15Z))		No	Middle	2270.78	13938.9	6.1384	1008	3004.94	20366.6	6.7777	433	1717.92	5287.94	3.0781	575	TCO500776	HMDB0008502	NA	VYIXUVZBGLOKLY-BZKFZLIYSA-N	Lipids and lipid-like molecules	Glycerophospholipids	Glycerophosphocholines	Phosphatidylcholines
GMet / C18 / Pos	510.357	10.433	C25H52NO7P	509.348	M+H	510.355	-3.7082	LysoPE(20:0/0:0)		No	High	829.78	310.046	0.3736	1008	819.218	322.998	0.3943	433	837.734	299.964	0.3581	575	TCO500787	HMDB0011511	NA	HEQMDGOBDIGJOC-XMMPIXPASA-N	Lipids and lipid-like molecules	Glycerophospholipids	Glycerophosphoethanolamines	1-acyl-sn-glycero-3-phosphoethanolamines
GMet / C18 / Pos	508.377	10.4616	C26H54NO6P	507.369	M+H	508.376	-1.48394	PC(P-18:0/0:0)		No	High	475.986	167.581	0.3521	1008	477.973	183.295	0.3835	433	474.489	154.846	0.3263	575	TCO500805	HMDB0013122	LMGP01070009	WBOMIOWRFSPZMC-AYICAFKVSA-N	Lipids and lipid-like molecules	Glycerophospholipids	Glycerophosphocholines	1-(1Z-alkenyl)-glycero-3-phosphocholines
GMet / C18 / Pos	482.326	10.7815	C23H48NO7P	481.317	M+H	482.324	-3.1143	LysoPE(18:0/0:0)	Yes	Yes	High	345.58	150.422	0.4353	1008	356.572	165.478	0.4641	433	337.302	137.574	0.4079	575	TCO500819	HMDB0011130	NA	BBYWOYAFBUOUFP-JOCHJYFZSA-N	Lipids and lipid-like molecules	Glycerophospholipids	Glycerophosphoethanolamines	1-acyl-sn-glycero-3-phosphoethanolamines
GMet / C18 / Pos	482.325	10.6251	C23H48NO7P	481.317	M+H	482.324	-1.87364	LysoPE(0:0/18:0)		Yes	High	53.5698	28.8867	0.5392	1008	55.3523	32.4808	0.5868	433	52.2276	25.8011	0.494	575	TCO500835	HMDB0011129	NA	KIHAGWUUUHJRMS-JOCHJYFZSA-N	Lipids and lipid-like molecules	Glycerophospholipids	Glycerophosphoethanolamines	2-acyl-sn-glycero-3-phosphoethanolamines
GMet / C18 / Pos	524.372	10.6608	C26H54NO7P	523.364	M+H	524.371	-1.78423	PC(0:0/18:0)		Yes	High	3736.6	1320.85	0.3535	1008	3801.23	1447.03	0.3807	433	3687.93	1216.27	0.3298	575	TCO500844	HMDB0011128	LMGP01050076	IQGPMZRCLCCXAG-RUZDIDTESA-N	Lipids and lipid-like molecules	Glycerophospholipids	Glycerophosphocholines	2-acyl-sn-glycero-3-phosphocholines
GMet / C18 / Pos	802.537	12.1898	C44H78NO8P	779.547	M+Na	802.536	-1.05391	PC(20:5(5Z,8Z,11Z,14Z,17Z)/16:0)		No	Middle	2043.4	5308.8	2.598	1008	2059.65	4700.57	2.2822	433	2031.17	5728.35	2.8202	575	TCO500867	HMDB0008495	LMGP01011932	SUZYROYNFNQALJ-MHEIZRSESA-N	Lipids and lipid-like molecules	Glycerophospholipids	Glycerophosphocholines	Phosphatidylcholines
GMet / C18 / Pos	399.251	12.9363	C23H36O4	376.261	M+Na	399.251	-1.58171	MG(0:0/20:5(5Z,8Z,11Z,14Z,17Z)/0:0)		No	Middle	0.5918	1.0748	1.8163	1008	0.5584	1.1231	2.0111	433	0.6168	1.0373	1.6816	575	TCO500905	HMDB0011550	LMGL01010026	IXSYVBCFIGEECR-JLNKQSITSA-N	Lipids and lipid-like molecules	Endocannabinoids	Endocannabinoids	Endocannabinoids
GMet / C18 / Pos	703.574	10.63	C39H79N2O6P	702.568	M+H	703.575	0.852788	SM(d18:1/16:0)		No	Middle	2.3583	3.1824	1.3495	1008	2.389	3.1521	1.3194	433	2.3351	3.2077	1.3737	575	TCO500997	HMDB0010169	LMSP03010003	RWKUXQNLWDTSLO-GWQJGLRPSA-O	Lipids and lipid-like molecules	Sphingolipids	Phosphosphingolipids	Phosphosphingolipids
GMet / C18 / Pos	544.34	9.77155	C28H50NO7P	543.332	M+H	544.34	-1.05798	PC(20:4(5Z,8Z,11Z,14Z)/0:0)		Yes	High	3130.97	968.209	0.3092	1008	3348.98	1054.65	0.3149	433	2966.8	862.905	0.2909	575	TCO501056	HMDB0010395	LMGP01050048	LAXQYRRMGGEGOH-JXRLJXCWSA-N	Lipids and lipid-like molecules	Glycerophospholipids	Glycerophosphocholines	1-acyl-sn-glycero-3-phosphocholines
GMet / C18 / Pos	483.25	9.77155	C23H41O7P	460.259	M+Na	483.248	-4.32407	PA(20:3(8Z,11Z,14Z)/0:0)_Na+		No	Low	121.831	32.8981	0.27	1008	124.981	35.8322	0.2867	433	119.458	30.3196	0.2538	575	TCO501057	HMDB0114759	LMGP10050028	LZSKMXWVALYCLG-QNEBEIHSSA-N	Lipids and lipid-like molecules	Glycerophospholipids	Glycerophosphates	1-acylglycerol-3-phosphates
GMet / C18 / Pos	454.294	9.86438	C21H44NO7P	453.286	M+H	454.293	-2.95822	PE(0:0/16:0)		No	High	52.0783	26.068	0.5006	1008	54.9971	27.0827	0.4924	433	49.8804	25.0772	0.5027	575	TCO501082	HMDB0011473	LMGP02050036	CKPBBEOJHAPPBT-HXUWFJFHSA-N	Lipids and lipid-like molecules	Glycerophospholipids	Glycerophosphoethanolamines	2-acyl-sn-glycero-3-phosphoethanolamines
GMet / C18 / Pos	508.341	9.87867	C25H50NO7P	507.332	M+H	508.34	-2.16705	PC(17:1(9Z)/0:0)		No	Middle	164.189	80.9766	0.4932	1008	178.321	87.6647	0.4916	433	153.547	73.8623	0.481	575	TCO501091	NA	LMGP01050126	LPMGFNAQZPADDZ-FJIRUFBNSA-N	Lipids and lipid-like molecules	Glycerophospholipids	Glycerophosphocholines	1-acyl-sn-glycero-3-phosphocholines
GMet / C18 / Pos	528.309	9.87867	C27H46NO7P	527.301	M+H	528.308	-1.33975	LysoPE(22:5(7Z,10Z,13Z,16Z,19Z)/0:0)		No	High	26.4889	15.7825	0.5958	1008	29.385	17.3498	0.5904	433	24.308	14.1191	0.5808	575	TCO501098	HMDB0011525	NA	OSRWIBSZJTWIKA-SCFYABBUSA-N	Lipids and lipid-like molecules	Glycerophospholipids	Glycerophosphoethanolamines	1-acyl-sn-glycero-3-phosphoethanolamines
GMet / C18 / Pos	496.341	9.89938	C24H50NO7P	495.332	M+H	496.34	-2.59218	PC(16:0/0:0)		Yes	High	8334.74	2536.39	0.3043	1008	8900.09	2799.99	0.3146	433	7909	2227.81	0.2817	575	TCO501101	HMDB0010382	LMGP01050018	ASWBNKHCZGQVJV-HSZRJFAPSA-N	Lipids and lipid-like molecules	Glycerophospholipids	Glycerophosphocholines	1-acyl-sn-glycero-3-phosphocholines
GMet / C18 / Pos	544.34	9.66512	C28H50NO7P	543.332	M+H	544.34	-0.369622	PC(0:0/20:4(5Z,8Z,11Z,14Z))		Yes	High	794.481	272.662	0.3432	1008	861.645	308.531	0.3581	433	743.903	229.825	0.3089	575	TCO501112	HMDB0061699	LMGP01050121	IGJKYDBBINVMLH-JXRLJXCWSA-N	Lipids and lipid-like molecules	Glycerophospholipids	Glycerophosphocholines	2-acyl-sn-glycero-3-phosphocholines
GMet / C18 / Pos	526.294	9.70798	C27H44NO7P	525.285	M+H	526.293	-1.65136	LysoPE(22:6(4Z,7Z,10Z,13Z,16Z,19Z)/0:0)		No	High	940.172	355.176	0.3778	1008	993.923	385.089	0.3874	433	899.695	325.397	0.3617	575	TCO501119	HMDB0011526	NA	XEVRBOQZSXWGQO-PAUXXPOVSA-N	Lipids and lipid-like molecules	Glycerophospholipids	Glycerophosphoethanolamines	1-acyl-sn-glycero-3-phosphoethanolamines
GMet / C18 / Pos	520.341	9.6437	C26H50NO7P	519.332	M+H	520.34	-1.96487	PC(0:0/18:2(9Z,12Z))		Yes	High	2976.71	1088.97	0.3658	1008	3107.7	1226.34	0.3946	433	2878.06	962.221	0.3343	575	TCO501124	HMDB0061700	NA	LSUXCWJOIAWGOU-FTJOPAKQSA-N	Lipids and lipid-like molecules	Glycerophospholipids	Glycerophosphocholines	2-acyl-sn-glycero-3-phosphocholines
GMet / C18 / Pos	502.295	9.74298	C25H44NO7P	501.286	M+H	502.293	-3.47626	LysoPE(20:4(5Z,8Z,11Z,14Z)/0:0)	Yes	Yes	High	331.664	113.079	0.3409	1008	335.952	121.871	0.3628	433	328.436	105.974	0.3227	575	TCO501150	HMDB0011517	NA	ROPRRXYVXLDXQO-XSQXPFHXSA-N	Lipids and lipid-like molecules	Glycerophospholipids	Glycerophosphoethanolamines	1-acyl-sn-glycero-3-phosphoethanolamines
GMet / C18 / Pos	520.341	9.7644	C26H50NO7P	519.332	M+H	520.34	-2.0675	PC(18:2(9Z,12Z)/0:0)		Yes	High	16207.7	4870.3	0.3005	1008	16797.2	5380.69	0.3203	433	15763.8	4400.44	0.2791	575	TCO501158	HMDB0010386	LMGP01050035	SPJFYYJXNPEZDW-FTJOPAKQSA-N	Lipids and lipid-like molecules	Glycerophospholipids	Glycerophosphocholines	1-acyl-sn-glycero-3-phosphocholines
GMet / C18 / Pos	568.341	9.73583	C30H50NO7P	567.332	M+H	568.34	-1.48063	PC(22:6(4Z,7Z,10Z,13Z,16Z,19Z)/0:0)		No	High	2644.24	1100.21	0.4161	1008	2918.66	1267.18	0.4342	433	2437.59	903.044	0.3705	575	TCO501168	HMDB0010404	LMGP01050056	LSOWKZULVQWMLY-APPDJCNMSA-N	Lipids and lipid-like molecules	Glycerophospholipids	Glycerophosphocholines	1-acyl-sn-glycero-3-phosphocholines
GMet / C18 / Pos	478.296	9.73583	C23H44NO7P	477.286	M+H	478.293	-6.16003	LysoPE(18:2(9Z,12Z)/0:0)	Yes	Yes	High	686.844	340.718	0.4961	1008	690.867	365.924	0.5297	433	683.814	320.724	0.469	575	TCO501170	HMDB0011507	NA	DBHKHNGBVGWQJE-USWSLJGRSA-N	Lipids and lipid-like molecules	Glycerophospholipids	Glycerophosphoethanolamines	1-acyl-sn-glycero-3-phosphoethanolamines
GMet / C18 / Pos	428.374	9.74	C25H49NO4	427.366	M+H	428.373	-2.10097	Stearoylcarnitine		No	High	42.4298	70.2477	1.6556	1008	49.4245	96.7215	1.957	433	37.1624	39.3936	1.06	575	TCO501183	HMDB0000848	NA	FNPHNLNTJNMAEE-HSZRJFAPSA-N	Lipids and lipid-like molecules	Fatty Acyls	Fatty acid esters	Acyl carnitines
GMet / C18 / Pos	522.357	10.2409	C26H52NO7P	521.348	M+H	522.355	-2.18146	PC(18:1(9Z)/0:0)		Yes	High	14770.7	4145.12	0.2806	1008	15397.8	4724.34	0.3068	433	14298.4	3581.28	0.2505	575	TCO501188	HMDB0002815	LMGP01050032	YAMUFBLWGFFICM-PTGWMXDISA-N	Lipids and lipid-like molecules	Glycerophospholipids	Glycerophosphocholines	1-acyl-sn-glycero-3-phosphocholines
GMet / C18 / Pos	485.265	10.2409	C23H43O7P	462.275	M+Na	485.264	-2.35748	PA(20:2(11Z,14Z)/0:0)_Na+		No	Low	127.53	38.082	0.2986	1008	133.095	43.5505	0.3272	433	123.339	32.8	0.2659	575	TCO501189	HMDB0114758	LMGP10050027	PIWSAHYRIXOITD-HZJYTTRNSA-N	Lipids and lipid-like molecules	Glycerophospholipids	Glycerophosphates	1-acylglycerol-3-phosphates
GMet / C18 / Pos	522.356	10.1129	C26H52NO7P	521.348	M+H	522.355	-1.74689	PC(0:0/18:1(9Z))		Yes	High	1692.53	564.515	0.3335	1008	1791.69	638.947	0.3566	433	1617.85	488.684	0.3021	575	TCO501217	HMDB0062651	LMGP01050082	SULIDBRAXVDKBU-PTGWMXDISA-N	Lipids and lipid-like molecules	Glycerophospholipids	Glycerophosphocholines	2-acyl-sn-glycero-3-phosphocholines
GMet / C18 / Pos	675.545	9.86	C37H75N2O6P	674.536	M+H	675.544	-1.48029	SM(d18:1/14:0)		No	Middle	132.436	399.608	3.0174	1008	154.241	492.596	3.1937	433	116.016	311.282	2.6831	575	TCO501218	HMDB0012097	LMSP03010028	KYICBZWZQPCUMO-PSALXKTOSA-N	Lipids and lipid-like molecules	Sphingolipids	Phosphosphingolipids	Phosphosphingolipids
GMet / C18 / Pos	480.309	10.2129	C23H46NO7P	479.301	M+H	480.308	-2.07825	LysoPE(18:1(9Z)/0:0)	Yes	No	High	394.988	217.934	0.5517	1008	423.96	241.277	0.5691	433	373.171	195.959	0.5251	575	TCO501221	HMDB0011506	NA	PYVRVRFVLRNJLY-MZMPXXGTSA-N	Lipids and lipid-like molecules	Glycerophospholipids	Glycerophosphoethanolamines	1-acyl-sn-glycero-3-phosphoethanolamines
GMet / C18 / Pos	510.357	10.3409	C25H52NO7P	509.348	M+H	510.355	-2.80334	LysoPE(0:0/20:0)		No	High	558.844	255.183	0.4566	1008	540.029	266.213	0.493	433	573.013	245.836	0.429	575	TCO501236	HMDB0011481	NA	QEQAJJJSRGAOOG-XMMPIXPASA-N	Lipids and lipid-like molecules	Glycerophospholipids	Glycerophosphoethanolamines	2-acyl-sn-glycero-3-phosphoethanolamines
GMet / C18 / Pos	548.371	10.4259	C28H54NO7P	547.364	M+H	548.371	-0.17087	PC(20:2(11Z,14Z)/0:0)		No	High	253.05	109.752	0.4337	1008	267.55	123.408	0.4613	433	242.131	96.9132	0.4003	575	TCO501241	HMDB0010392	LMGP01050132	YYQVCMMXPIJVHY-ZOIJLGJPSA-N	Lipids and lipid-like molecules	Glycerophospholipids	Glycerophosphocholines	1-acyl-sn-glycero-3-phosphocholines
GMet / C18 / Pos	480.345	10.2552	C24H50NO6P	479.338	M+H	480.345	0.0281048	PC(O-16:1(9Z)/0:0)		No	Middle	479.521	152.649	0.3183	1008	488.564	162.14	0.3319	433	472.711	144.864	0.3065	575	TCO501250	NA	LMGP01060031	PLQWZMJRHVARFU-AGXIJRPPSA-N	Lipids and lipid-like molecules	Glycerophospholipids	Glycerophosphocholines	1-acyl-sn-glycero-3-phosphocholines
GMet / C18 / Pos	572.371	10.2909	C30H54NO7P	571.364	M+H	572.371	0.857311	PC(22:4(7Z,10Z,13Z,16Z)/0:0)		No	High	42.065	30.1543	0.7168	1008	47.2738	36.3099	0.7681	433	38.1426	23.8132	0.6243	575	TCO501265	HMDB0010401	LMGP01050124	ZOJBSSVHFSBHMP-JJJSWPRASA-N	Lipids and lipid-like molecules	Glycerophospholipids	Glycerophosphocholines	1-acyl-sn-glycero-3-phosphocholines
GMet / C18 / Pos	482.361	10.2695	C24H52NO6P	481.353	M+H	482.361	-1.45451	PC(O-16:0/0:0)		No	Middle	465.608	153.434	0.3295	1008	481.839	171.537	0.356	433	453.386	137.139	0.3025	575	TCO501270	NA	LMGP01060010	VLBPIWYTPAXCFJ-XMMPIXPASA-N	Lipids and lipid-like molecules	Glycerophospholipids	Glycerophosphocholines	1-acyl-sn-glycero-3-phosphocholines
GMet / C18 / Pos	504.31	9.99935	C25H46NO7P	503.301	M+H	504.308	-2.57977	LysoPE(20:3(8Z,11Z,14Z)/0:0)		No	High	34.6744	21.2873	0.6139	1008	34.2995	21.653	0.6313	433	34.9567	21.0221	0.6014	575	TCO501277	HMDB0011516	NA	RNWSKZCVPICGIX-XQCPFYKGSA-N	Lipids and lipid-like molecules	Glycerophospholipids	Glycerophosphoethanolamines	1-acyl-sn-glycero-3-phosphoethanolamines
GMet / C18 / Pos	454.294	10.0136	C21H44NO7P	453.286	M+H	454.293	-2.11516	PE(16:0/0:0)	Yes	No	High	490.093	182.829	0.373	1008	511.275	192.948	0.3774	433	474.143	173.29	0.3655	575	TCO501281	HMDB0011503	LMGP02050002	YVYMBNSKXOXSKW-HXUWFJFHSA-N	Lipids and lipid-like molecules	Glycerophospholipids	Glycerophosphoethanolamines	1-acyl-sn-glycero-3-phosphoethanolamines
GMet / C18 / Pos	546.356	10.0279	C28H52NO7P	545.348	M+H	546.355	-0.899964	PC(20:3(8Z,11Z,14Z)/0:0)		No	High	616.647	237.601	0.3853	1008	646.67	260.737	0.4032	433	594.039	216.062	0.3637	575	TCO501282	HMDB0010394	LMGP01050133	BBNHCUBQEQJHIG-FZZJNMCHSA-N	Lipids and lipid-like molecules	Glycerophospholipids	Glycerophosphocholines	1-acyl-sn-glycero-3-phosphocholines
GMet / C18 / Pos	1041.69	10.0279	C53H98N2O16	1018.69	M+H	1041.68	-4.1001	NeuAcalpha2-3Galbeta-Cer(d18:1/18:0)		No	Middle	263.422	143.145	0.5434	1008	285.001	165.831	0.5819	433	247.172	120.975	0.4894	575	TCO501284	NA	LMSP0601AA02	ZZZGALYQBDIVPQ-IJQFSYRPSA-N	Lipids and lipid-like molecules	Sphingolipids	Glucosylceramide	Glucosylceramide
GMet / C18 / Pos	570.357	9.91367	C30H52NO7P	569.348	M+H	570.355	-2.45443	PC(0:0/22:5(7Z,10Z,13Z,16Z,19Z))		No	High	291.557	158.163	0.5425	1008	332.951	180.723	0.5428	433	260.385	130.534	0.5013	575	TCO501294	NA	NA	NA	Lipids and lipid-like molecules	Glycerophospholipids	Glycerophosphocholines	2-acyl-sn-glycero-3-phosphocholines
GMet / C18 / Pos	818.456	9.91367	C42H70NO10P	779.474	M+K	818.437	-22.7673	PC(22:5(7Z,10Z,13Z,16Z,19Z)/14:0)_K+	Yes	No	High	0.3644	0.8488	2.3291	1008	0.3825	0.8358	2.1853	433	0.3508	0.8589	2.4481	575	TCO501297	HMDB0008689	NA	LPZVTJRCWZIDNE-DYPKKMQZSA-N	Lipids and lipid-like molecules	Glycerophospholipids	Glycerophosphocholines	Phosphatidylcholines
GMet / C18 / Pos	570.357	10.1129	C30H52NO7P	569.348	M+H	570.355	-2.16199	PC(22:5(7Z,10Z,13Z,16Z,19Z)/0:0)	Yes	No	High	41.2985	27.7006	0.6707	1008	45.2134	33.3425	0.7374	433	38.3504	22.1177	0.5767	575	TCO501328	HMDB0010403	NA	BIEOSECQPGGZMF-NAIWXXGBSA-N	Lipids and lipid-like molecules	Glycerophospholipids	Glycerophosphocholines	1-acyl-sn-glycero-3-phosphocholines
GMet / C18 / Pos	480.31	10.0844	C23H46NO7P	479.301	M+H	480.308	-3.81172	LysoPE(0:0/18:1(9Z))		No	High	22.1672	15.9085	0.7177	1008	24.0334	17.6799	0.7356	433	20.7618	14.2876	0.6882	575	TCO501334	HMDB0011476	NA	NOVZJYYJYIFXJC-MZMPXXGTSA-N	Lipids and lipid-like molecules	Glycerophospholipids	Glycerophosphoethanolamines	2-acyl-sn-glycero-3-phosphoethanolamines
GMet / C18 / Pos	991.673	10.0422	C51H94N2O16	990.66	M+H	991.668	-5.19872	NeuAcalpha2-3Galbeta-Cer(d18:1/16:0)		No	Middle	15894	4982.56	0.3135	1008	17049.5	5699.47	0.3343	433	15023.8	4164.12	0.2772	575	TCO501336	NA	LMSP0601AA01	PKLSFJOTJYLMTM-CGAFSULGSA-N	Lipids and lipid-like molecules	Sphingolipids	Glucosylceramide	Glucosylceramide
GMet / C18 / Pos	496.341	10.0422	C24H50NO7P	495.332	M+H	496.34	-2.82548	PC(0:0/16:0)		Yes	High	38863.7	6629.76	0.1706	1008	40328.2	7381.4	0.183	433	37760.9	5767.83	0.1527	575	TCO501343	HMDB0240262	LMGP01050074	NEGQHKSYEYVFTD-HSZRJFAPSA-N	Lipids and lipid-like molecules	Glycerophospholipids	Glycerophosphocholines	2-acyl-sn-glycero-3-phosphocholines
GMet / C18 / Pos	524.301	10.0558	C24H46NO9P	523.291	M+H	524.298	-4.98724	PS(18:1(9Z)/0:0)		No	Low	124.974	13.6741	0.1094	1008	126.101	13.827	0.1096	433	124.124	13.5079	0.1088	575	TCO501348	HMDB0240603	LMGP03050001	JZWNYZVVZXZRRH-YFKVPUFHSA-N	Lipids and lipid-like molecules	Glycerophospholipids	Glycerophosphoserines	1-acyl-glycerol-3-phosphoserines
GMet / C18 / Pos	204.124	1.47847	C9H17NO4	203.116	M+H	204.123	-6.01304	L-Acetylcarnitine		Yes	High	190.533	72.428	0.3801	1008	174.076	65.9463	0.3788	433	202.926	74.6446	0.3678	575	TCO501368	HMDB0000201	NA	RDHQFKQIGNGIED-MRVPVSSYSA-N	Lipids and lipid-like molecules	Fatty Acyls	Fatty acid esters	Acyl carnitines
GMet / C18 / Pos	104.053	1.49275	C4H9NS	103.046	M+H	104.053	-1.28012	(±)-2-Methylthiazolidine		No	High	9.157	2.5536	0.2789	1008	9.7915	2.6813	0.2738	433	8.6793	2.3445	0.2701	575	TCO501395	HMDB0031682	NA	DQMLFUMEBNHPPB-UHFFFAOYSA-N	Organoheterocyclic compounds	Azolidines	Thiazolidines	Thiazolidines
GMet / C18 / Pos	169.036	1.79857	C5H4N4O3	168.028	M+H	169.036	-5.28054	Uric acid	Yes	No	High	891.987	203.693	0.2284	1008	1014.18	195.204	0.1925	433	799.972	156.1	0.1951	575	TCO501404	HMDB0000289	NA	LEHOTFFKMJEONL-UHFFFAOYSA-N	Organoheterocyclic compounds	Imidazopyrimidines	Purines and purine derivatives	Xanthines
GMet / C18 / Pos	150.059	1.49275	C5H11NO2S	149.051	M+H	150.058	-3.93914	L-Methionine	Yes	Yes	High	55.6317	13.5313	0.2432	1008	59.4006	13.9605	0.235	433	52.7936	12.48	0.2364	575	TCO501412	HMDB0000696	NA	FFEARJCKVFRZRR-BYPYZUCNSA-N	Organic acids and derivatives	Carboxylic acids and derivatives	Amino acids, peptides, and analogues	Methionine and derivatives
GMet / C18 / Pos	166.087	4.1458	C9H11NO2	165.079	M+H	166.086	-4.98897	L-Phenylalanine	Yes	Yes	High	706.382	89.3201	0.1264	1008	730.698	80.7107	0.1105	433	688.072	91.1691	0.1325	575	TCO501493	HMDB0000159	NA	COLNVLDHVKWLRT-QMMMGPOBSA-N	Organic acids and derivatives	Carboxylic acids and derivatives	Amino acids, peptides, and analogues	Phenylalanine and derivatives
GMet / C18 / Pos	120.081	4.1458	C8H11NO	137.084	M-H2O+H	120.081	0.86025	Tyramine || 2-Hydroxyphenethylamine		Yes	High	499.873	74.6216	0.1493	1008	519.698	67.5064	0.1299	433	484.944	76.2851	0.1573	575	TCO501503	HMDB0000306 || HMDB0001065	NA	DZGWFCGJZKJUFP-UHFFFAOYSA-N || ULSIYEODSMZIPX-UHFFFAOYSA-N	Benzenoids || Organic nitrogen compounds	Benzene and substituted derivatives || Organonitrogen compounds	Phenethylamines || Amines	Phenethylamines || Aralkylamines
GMet / C18 / Pos	149.06	4.1458	C9H8O2	148.052	M+H	149.06	-4.75581	Cinnamic acid || trans-Cinnamic acid		Yes	High	19.3916	3.4985	0.1804	1008	20.1725	3.3619	0.1667	433	18.8036	3.4871	0.1854	575	TCO501504	HMDB0000567 || HMDB0000930	NA	WBYWAXJHAXSJNI-SREVYHEPSA-N || WBYWAXJHAXSJNI-VOTSOKGWSA-N	Phenylpropanoids and polyketides || Phenylpropanoids and polyketides	Cinnamic acids and derivatives || Cinnamic acids and derivatives	Cinnamic acids || Cinnamic acids	Cinnamic acids || Cinnamic acids
GMet / C18 / Pos	247.13	4.09582	C10H18N2O5	246.122	M+H	247.129	-3.78102	L-gamma-glutamyl-L-valine || Aspartyl-Isoleucine || Isoleucyl-Aspartate || Leucyl-Aspartate || Aspartyl-Leucine		No	Middle	5.4053	3.2053	0.593	1008	6.8374	3.2112	0.4697	433	4.3269	2.7478	0.6351	575	TCO501506	HMDB0011172 || HMDB0028756 || HMDB0028903 || HMDB0028925 || HMDB0028757	NA	AQAKHZVPOOGUCK-XPUUQOCRSA-N || BSWHERGFUNMWGS-UHFFFAOYSA-N || WKXVAXOSIPTXEC-UHFFFAOYSA-N || DVCSNHXRZUVYAM-UHFFFAOYSA-N || ZVDPYSVOZFINEE-UHFFFAOYSA-N	Organic acids and derivatives || Organic acids and derivatives || Organic acids and derivatives || Organic acids and derivatives || Organic acids and derivatives	Carboxylic acids and derivatives || Carboxylic acids and derivatives || Carboxylic acids and derivatives || Carboxylic acids and derivatives || Carboxylic acids and derivatives	Amino acids, peptides, and analogues || Amino acids, peptides, and analogues || Amino acids, peptides, and analogues || Amino acids, peptides, and analogues || Amino acids, peptides, and analogues	Dipeptides || Dipeptides || Dipeptides || Dipeptides || Dipeptides
GMet / C18 / Pos	209.092	4.08868	C10H12N2O3	208.085	M+H	209.092	-1.57395	L-Kynurenine		Yes	High	23.2289	8.2444	0.3549	1008	25.9535	8.9245	0.3439	433	21.1771	7.0344	0.3322	575	TCO501515	HMDB0000684	NA	YGPSJZOEDVAXAB-QMMMGPOBSA-N	Organic oxygen compounds	Organooxygen compounds	Carbonyl compounds	Alkyl-phenylketones
GMet / C18 / Pos	181.072	4.68643	C7H8N4O2	180.065	M+H	181.072	-1.3409	Theobromine		No	High	66.6424	59.6318	0.8948	1008	60.944	50.2339	0.8243	433	70.9335	65.5461	0.924	575	TCO501537	HMDB0002825	NA	YAPQBXQYLJRXSA-UHFFFAOYSA-N	Organoheterocyclic compounds	Imidazopyrimidines	Purines and purine derivatives	Xanthines
GMet / C18 / Pos	729.591	10.63	C41H81N2O6P	728.583	M+H	729.591	-0.137063	SM(d18:1/18:1(9Z))		No	Middle	50.3512	82.2272	1.6331	1008	52.8305	84.6977	1.6032	433	48.4843	80.3405	1.657	575	TCO501546	HMDB0012101	LMSP03010029	NBEADXWAAWCCDG-QDDWGVBQSA-N	Lipids and lipid-like molecules	Sphingolipids	Phosphosphingolipids	Phosphosphingolipids
GMet / C18 / Pos	86.0965	2.16137	C6H13NO2	131.095	M-CHO2+H	86.0964	-1.17148	L-Leucine_Fragment	Yes	Yes	High	72.2216	13.7355	0.1902	1008	78.0395	13.0306	0.167	433	67.8405	12.587	0.1855	575	TCO501557	HMDB0000687	NA	ROHFNLRQFUQHCH-YFKPBYRVSA-N	Organic acids and derivatives	Carboxylic acids and derivatives	Amino acids, peptides, and analogues	Leucine and derivatives
GMet / C18 / Pos	119.049	2.08995	C8H8O2	136.052	M-H2O+H	119.05	1.98657	4-Methoxybenzaldehyde || Benzyl formate || Methyl benzoate		No	Middle	19.9054	6.3471	0.3189	1008	21.0966	6.0101	0.2849	433	19.0083	6.4509	0.3394	575	TCO501562	HMDB0029686 || HMDB0041485 || HMDB0033968	NA	ZRSNZINYAWTAHE-UHFFFAOYSA-N || UYWQUFXKFGHYNT-UHFFFAOYSA-N || QPJVMBTYPHYUOC-UHFFFAOYSA-N	Benzenoids || Benzenoids || Benzenoids	Benzene and substituted derivatives || Benzene and substituted derivatives || Benzene and substituted derivatives	Benzoyl derivatives || Benzyloxycarbonyls || Benzoic acids and derivatives	Benzoyl derivatives || Benzyloxycarbonyls || Benzoic acid esters
GMet / C18 / Pos	132.102	2.17563	C6H13NO2	131.095	M+H	132.102	-4.31561	L-Leucine	Yes	Yes	High	133.993	25.4119	0.1897	1008	144.568	24.3332	0.1683	433	126.03	23.225	0.1843	575	TCO501569	HMDB0000687	NA	ROHFNLRQFUQHCH-YFKPBYRVSA-N	Organic acids and derivatives	Carboxylic acids and derivatives	Amino acids, peptides, and analogues	Leucine and derivatives
GMet / C18 / Pos	123.044	2.08995	C7H6O2	122.037	M+H	123.044	-2.7161	Benzoic acid || 4-Hydroxybenzaldehyde		No	Middle	34.7697	9.1273	0.2625	1008	36.7358	8.6005	0.2341	433	33.2892	9.2396	0.2776	575	TCO501573	HMDB0001870 || HMDB0011718	NA	WPYMKLBDIGXBTP-UHFFFAOYSA-N || RGHHSNMVTDWUBI-UHFFFAOYSA-N	Benzenoids || Organic oxygen compounds	Benzene and substituted derivatives || Organooxygen compounds	Benzoic acids and derivatives || Carbonyl compounds	Benzoic acids || Hydroxybenzaldehydes
GMet / C18 / Pos	86.0966	1.99782	C6H13NO2	131.095	M-CHO2+H	86.0964	-1.75524	L-Isoleucine_Fragment	Yes	Yes	High	41.9341	10.2675	0.2448	1008	45.7445	9.828	0.2148	433	39.0647	9.6464	0.2469	575	TCO501576	HMDB0000172	NA	AGPKZVBTJJNPAG-WHFBIAKZSA-N	Organic acids and derivatives	Carboxylic acids and derivatives	Amino acids, peptides, and analogues	Isoleucine and derivatives
GMet / C18 / Pos	136.076	2.08995	C8H11NO2	153.079	M-H2O+H	136.076	-0.962695	Dopamine_-H2O		No	High	118.844	28.0239	0.2358	1008	124.695	26.5182	0.2127	433	114.438	28.3416	0.2477	575	TCO501584	HMDB0000073	NA	VYFYYTLLBUKUHU-UHFFFAOYSA-N	Benzenoids	Phenols	Benzenediols	Catecholamines and derivatives
GMet / C18 / Pos	165.055	2.08995	C9H8O3	164.047	M+H	165.055	-5.15405	4-Hydroxycinnamic acid || 2-Hydroxycinnamic acid || Coumaric acid		No	Middle	276.255	68.4715	0.2479	1008	291.036	64.6456	0.2221	433	265.125	69.2164	0.2611	575	TCO501585	HMDB0002035 || HMDB0002641 || HMDB0041592	NA	NGSWKAQJJWESNS-ZZXKWVIFSA-N || PMOWTIHVNWZYFI-AATRIKPKSA-N || PMOWTIHVNWZYFI-WAYWQWQTSA-N	Phenylpropanoids and polyketides || Phenylpropanoids and polyketides || Phenylpropanoids and polyketides	Cinnamic acids and derivatives || Cinnamic acids and derivatives || Cinnamic acids and derivatives	Hydroxycinnamic acids and derivatives || Hydroxycinnamic acids and derivatives || Hydroxycinnamic acids and derivatives	Hydroxycinnamic acids || Hydroxycinnamic acids || Hydroxycinnamic acids
GMet / C18 / Pos	132.102	2.00497	C6H13NO2	131.095	M+H	132.102	-3.90608	L-Isoleucine	Yes	Yes	High	68.2505	16.6742	0.2443	1008	74.4759	16.0884	0.216	433	63.5624	15.547	0.2446	575	TCO501587	HMDB0000172	NA	AGPKZVBTJJNPAG-WHFBIAKZSA-N	Organic acids and derivatives	Carboxylic acids and derivatives	Amino acids, peptides, and analogues	Isoleucine and derivatives
GMet / C18 / Pos	182.082	2.06138	C9H11NO3	181.074	M+H	182.081	-5.04665	L-Tyrosine	Yes	Yes	High	527.977	117.417	0.2224	1008	553.451	110.128	0.199	433	508.794	119.168	0.2342	575	TCO501588	HMDB0000158	NA	OUYCCCASQSFEME-QMMMGPOBSA-N	Organic acids and derivatives	Carboxylic acids and derivatives	Amino acids, peptides, and analogues	Tyrosine and derivatives
GMet / C18 / Pos	137.047	2.05	C5H4N4O	136.038	M+H	137.046	-6.56715	Hypoxanthine	Yes	Yes	High	17.9832	19.356	1.0763	1008	22.4624	22.4711	1.0004	433	14.6101	15.8338	1.0838	575	TCO501589	HMDB0000157	NA	FDGQSTZJBFJUBT-UHFFFAOYSA-N	Organoheterocyclic compounds	Imidazopyrimidines	Purines and purine derivatives	Hypoxanthines
GMet / C18 / Pos	218.14	2.81578	C10H19NO4	217.131	M+H	218.139	-4.68784	Propionylcarnitine		No	Middle	40.618	19.5986	0.4825	1008	47.3796	21.2182	0.4478	433	35.5261	16.5699	0.4664	575	TCO501615	HMDB0000824	NA	UFAHZIUFPNSHSL-UHFFFAOYSA-N	Lipids and lipid-like molecules	Fatty Acyls	Fatty acid esters	Acyl carnitines
GMet / C18 / Pos	104.107	0.80275	C5H14NO	104.108	M+H	104.108	1.30058	Choline		No	High	17.737	4.2435	0.2392	1008	19.4689	4.3679	0.2244	433	16.4329	3.6423	0.2216	575	TCO501632	HMDB0000097	NA	OEYIOHPDSNJKLS-UHFFFAOYSA-N	Organic nitrogen compounds	Organonitrogen compounds	Quaternary ammonium salts	Cholines
GMet / C18 / Pos	160.134	0.980567	C8H17NO2	159.126	M+H	160.133	-4.62552	DL-2-Aminooctanoic acid		No	High	14.1454	8.597	0.6078	1008	13.7685	8.5595	0.6217	433	14.4293	8.6216	0.5975	575	TCO501822	HMDB0000991	NA	AKVBCGQVQXPRLD-UHFFFAOYSA-N	Organic acids and derivatives	Carboxylic acids and derivatives	Amino acids, peptides, and analogues	Alpha amino acids
GMet / C18 / Pos	118.087	0.87345	C5H11NO2	117.079	M+H	118.086	-2.95885	5-Aminopentanoic acid || Betaine || L-Valine		No	Middle	95.6189	14.4783	0.1514	1008	99.5515	15.6886	0.1576	433	92.6574	12.73	0.1374	575	TCO501833	HMDB0003355 || HMDB0000043 || HMDB0000883	NA	JJMDCOVWQOJGCB-UHFFFAOYSA-N || KWIUHFFTVRNATP-UHFFFAOYSA-N || KZSNJWFQEVHDMF-BYPYZUCNSA-N	Organic acids and derivatives || Organic acids and derivatives || Organic acids and derivatives	Carboxylic acids and derivatives || Carboxylic acids and derivatives || Carboxylic acids and derivatives	Amino acids, peptides, and analogues || Amino acids, peptides, and analogues || Amino acids, peptides, and analogues	Delta amino acids and derivatives || Alpha amino acids || Valine and derivatives
GMet / C18 / Pos	162.113	0.824167	C7H15NO3	161.105	M+H	162.113	-4.57769	L-Carnitine		Yes	High	516.481	111.833	0.2165	1008	532.255	119.957	0.2254	433	504.602	103.838	0.2058	575	TCO501850	HMDB0000062	NA	PHIQHXFUZVPYII-ZCFIWIBFSA-N	Organic nitrogen compounds	Organonitrogen compounds	Quaternary ammonium salts	Carnitines
GMet / C18 / Pos	146.118	0.887733	C7H15NO2	145.11	M+H	146.118	-5.82134	3-Dehydroxycarnitine || 2-amino-heptanoic acid		No	Middle	14.8851	4.494	0.3019	1008	16.1944	4.8756	0.3011	433	13.8992	3.9081	0.2812	575	TCO501881	HMDB0006831 ||	|| LMFA01100015	JHPNVNIEXXLNTR-UHFFFAOYSA-N ||	Lipids and lipid-like molecules ||	Fatty Acyls ||	Fatty acids and conjugates ||	Straight chain fatty acids ||
GMet / C18 / Pos	116.071	0.937733	C5H9NO2	115.063	M+H	116.071	-4.62391	L-Proline	Yes	Yes	High	20.8176	7.06	0.3391	1008	23.2044	6.9629	0.3001	433	19.0203	6.5895	0.3464	575	TCO501885	HMDB0000162	NA	ONIBWKKTOPOVIA-BYPYZUCNSA-N	Organic acids and derivatives	Carboxylic acids and derivatives	Amino acids, peptides, and analogues	Proline and derivatives
GMet / C18 / Pos	132.078	0.9163	C4H9N3O2	131.07	M+H	132.077	-5.58917	Creatine	Yes	No	Middle	26.0138	11.3918	0.4379	1008	23.0304	11.7024	0.5081	433	28.2604	10.6221	0.3759	575	TCO501888	HMDB0000064	NA	CVSVTCORWBXHQV-UHFFFAOYSA-N	Organic acids and derivatives	Carboxylic acids and derivatives	Amino acids, peptides, and analogues	Alpha amino acids and derivatives
GMet / C18 / Pos	591.319	6.81287	C33H42N4O6	590.31	M+H	591.318	-1.40787	I-Urobilin		No	High	12.7649	30.9747	2.4266	1008	18.2463	40.2649	2.2067	433	8.6372	20.5736	2.382	575	TCO501941	HMDB0004160	NA	KDCCOOGTVSRCHX-MBTHVWNTSA-N	Organoheterocyclic compounds	Tetrapyrroles and derivatives	Bilirubins	Bilirubins
GMet / C18 / Pos	286.201	6.52863	C15H27NO4	285.194	M+H	286.201	0.0356393	2-Octenoylcarnitine		No	High	170.259	81.51	0.4787	1008	159.004	74.1721	0.4665	433	178.735	85.7186	0.4796	575	TCO501998	HMDB0013324	NA	YBCVTTMMURGSEY-QXZRMERTSA-N	Organic acids and derivatives	Hydroxy acids and derivatives	Beta hydroxy acids and derivatives	Beta hydroxy acids and derivatives
GMet / C18 / Pos	110.009	0.617783	C5H5NOS	127.009	M-H2O+H	110.007	-23.4577	2-Acetylthiazole		No	High	480.056	61.4316	0.128	1008	485.443	65.4019	0.1347	433	475.999	57.9917	0.1218	575	TCO502062	HMDB0032964	NA	MOMFXATYAINJML-UHFFFAOYSA-N	Organic oxygen compounds	Organooxygen compounds	Carbonyl compounds	Aryl alkyl ketones
GMet / C18 / Pos	288.218	6.948	C15H29NO4	287.21	M+H	288.217	-2.76285	L-Octanoylcarnitine		Yes	High	141.828	118.782	0.8375	1008	143.139	148.375	1.0366	433	140.841	90.4521	0.6422	575	TCO502113	HMDB0000791	NA	CXTATJFJDMJMIY-CYBMUJFWSA-N	Lipids and lipid-like molecules	Fatty Acyls	Fatty acid esters	Acyl carnitines
GMet / C18 / Pos	195.089	5.59652	C8H10N4O2	194.08	M+H	195.088	-4.35445	Caffeine		Yes	High	562.331	471.923	0.8392	1008	592.12	477.077	0.8057	433	539.899	467.168	0.8653	575	TCO502161	HMDB0001847	NA	RYYVLZVUVIJVGH-UHFFFAOYSA-N	Organoheterocyclic compounds	Imidazopyrimidines	Purines and purine derivatives	Xanthines
GMet / C18 / Pos	246.17	5.3337	C12H24NO4	246.17	M+H	246.17	-1.71101	Valerylcarnitine		No	High	16.2034	9.4832	0.5853	1008	20.8451	9.5041	0.4559	433	12.708	7.8292	0.6161	575	TCO502172	HMDB0013128	NA	VSNFQQXVMPSASB-SNVBAGLBSA-O	Lipids and lipid-like molecules	Fatty Acyls	Fatty acid esters	Fatty acid esters
GMet / C18 / Pos	118.066	4.82855	C8H7N	117.058	M+H	118.065	-5.35637	Indole		No	High	29.384	6.6612	0.2267	1008	31.4913	6.8346	0.217	433	27.7971	6.0676	0.2183	575	TCO502182	HMDB0000738	NA	SIKJAQJRHWYJAI-UHFFFAOYSA-N	Organoheterocyclic compounds	Indoles and derivatives	Indoles	Indoles
GMet / C18 / Pos	181.073	5.02797	C7H8N4O2	180.065	M+H	181.072	-3.60961	Paraxanthine		Yes	High	245.557	180.43	0.7348	1008	259.25	193.984	0.7482	433	235.246	168.951	0.7182	575	TCO502193	HMDB0001860	NA	QUNWUDVFRNGTCO-UHFFFAOYSA-N	Organoheterocyclic compounds	Imidazopyrimidines	Purines and purine derivatives	Xanthines
GMet / C18 / Pos	160.078	4.82855	C10H9NO	159.068	M+H	160.076	-11.9256	Indoleacetaldehyde		No	High	13.0077	3.7931	0.2916	1008	13.9994	3.812	0.2723	433	12.2609	3.6061	0.2941	575	TCO502196	HMDB0001190	NA	WHOOUMGHGSPMGR-UHFFFAOYSA-N	Organoheterocyclic compounds	Indoles and derivatives	Indoles	3-alkylindoles
GMet / C18 / Pos	295.129	5.298	C14H18N2O5	294.122	M+H	295.129	-2.05944	Glutamylphenylalanine		Yes	High	5.0578	2.9395	0.5812	1008	5.9262	2.8866	0.4871	433	4.4038	2.809	0.6379	575	TCO502202	HMDB0029156	NA	XMBSYZWANAQXEV-QWRGUYRKSA-N	Organic acids and derivatives	Carboxylic acids and derivatives	Amino acids, peptides, and analogues	Dipeptides
GMet / C18 / Pos	132.081	4.82855	C9H9N	131.073	M+H	132.081	-3.82796	3-Methylindole		No	High	14.2428	3.3574	0.2357	1008	15.1754	3.3627	0.2216	433	13.5405	3.1804	0.2349	575	TCO502203	HMDB0000466	NA	ZFRKQXVRDFCRJG-UHFFFAOYSA-N	Organoheterocyclic compounds	Indoles and derivatives	Indoles	3-methylindoles
GMet / C18 / Pos	247.145	5.42583	C14H20N2O3	264.147	M-H2O+H	247.145	0.408263	Phenylalanyl-Valine || Valyl-Phenylalanine		Yes	High	13.7181	20.9782	1.5292	1008	16.3599	23.8587	1.4584	433	11.7287	18.2872	1.5592	575	TCO502216	HMDB0029008 || HMDB0029134	NA	IEHDJWSAXBGJIP-UHFFFAOYSA-N || GJNDXQBALKCYSZ-UHFFFAOYSA-N	Organic acids and derivatives || Organic acids and derivatives	Carboxylic acids and derivatives || Carboxylic acids and derivatives	Amino acids, peptides, and analogues || Amino acids, peptides, and analogues	Dipeptides || Dipeptides
GMet / C18 / Pos	261.144	5.06297	C11H20N2O5	260.137	M+H	261.144	1.78062	L-gamma-glutamyl-L-isoleucine || L-gamma-glutamyl-L-leucine		No	Middle	12.6841	4.9442	0.3898	1008	14.7555	4.7726	0.3234	433	11.1242	4.4799	0.4027	575	TCO502272	HMDB0011170 || HMDB0011171	NA	SNCKGJWJABDZHI-ZKWXMUAHSA-N || MYFMARDICOWMQP-YUMQZZPRSA-N	Organic acids and derivatives || Organic acids and derivatives	Carboxylic acids and derivatives || Carboxylic acids and derivatives	Amino acids, peptides, and analogues || Amino acids, peptides, and analogues	Dipeptides || Dipeptides
GMet / C18 / Pos	146.061	4.82855	C9H7NO	145.053	M+H	146.06	-5.2362	1H-Indole-3-carboxaldehyde		No	Middle	179.074	35.0258	0.1956	1008	190.202	34.5239	0.1815	433	170.693	33.0369	0.1935	575	TCO502299	HMDB0029737	NA	OLNJUISKUQQNIM-UHFFFAOYSA-N	Organoheterocyclic compounds	Indoles and derivatives	Indoles	Indoles
GMet / C18 / Pos	265.118	5.69653	C13H16N2O4	264.111	M+H	265.118	1.10894	Acetyl-N-formyl-5-methoxykynurenamine || Alpha-N-Phenylacetyl-L-glutamine		No	Middle	71.2117	74.3956	1.0447	1008	74.1966	86.542	1.1664	433	68.964	63.7287	0.9241	575	TCO502301	HMDB0004259 || HMDB0006344	NA	JYWNYMJKURVPFH-UHFFFAOYSA-N || JFLIEFSWGNOPJJ-JTQLQIEISA-N	Organic oxygen compounds || Organic acids and derivatives	Organooxygen compounds || Carboxylic acids and derivatives	Carbonyl compounds || Amino acids, peptides, and analogues	Alkyl-phenylketones || N-acyl-alpha amino acids
GMet / C18 / Pos	188.072	4.82855	C11H12N2O2	204.09	source fragment ion	NA	NA	L-Tryptophan_Fragment		Yes	High	2242.1	404.249	0.1803	1008	2369.89	397.689	0.1678	433	2145.87	382.186	0.1781	575	TCO502304	HMDB0000929	NA	QIVBCDIJIAJPQS-VIFPVBQESA-N	Organoheterocyclic compounds	Indoles and derivatives	Indolyl carboxylic acids and derivatives	Indolyl carboxylic acids and derivatives
GMet / C18 / Pos	205.098	4.82855	C11H12N2O2	204.09	M+H	205.097	-3.9942	L-Tryptophan	Yes	Yes	High	643.823	86.39	0.1342	1008	671.55	84.0561	0.1252	433	622.943	82.2128	0.132	575	TCO502305	HMDB0000929	NA	QIVBCDIJIAJPQS-VIFPVBQESA-N	Organoheterocyclic compounds	Indoles and derivatives	Indolyl carboxylic acids and derivatives	Indolyl carboxylic acids and derivatives
GMet / C18 / Pos	144.081	4.82855	C10H11NO	161.084	M-H2O+H	144.081	0.1867	Tryptophanol_-H2O		No	Middle	63.4669	13.4386	0.2117	1008	67.7005	13.3896	0.1978	433	60.2788	12.5778	0.2087	575	TCO502317	HMDB0003447	NA	MBBOMCVGYCRMEA-UHFFFAOYSA-N	Organoheterocyclic compounds	Indoles and derivatives	Indoles	3-alkylindoles
GMet / HILIC / Neg	131.035	1.8013	C5H8O4	132.042	M-H	131.035	1.85828	Ethylmalonic acid		No	High	47185.5	42713.9	0.9052	1008	47406.1	41807.5	0.8819	433	47019.3	43419.6	0.9234	575	TCZ000017	HMDB0000622	NA	UKFXDFUAPNAMPJ-UHFFFAOYSA-N	Lipids and lipid-like molecules	Fatty Acyls	Fatty acids and conjugates	Branched fatty acids
GMet / HILIC / Neg	124.007	4.64457	C2H7NO3S	125.015	M-H	124.007	1.80796	Taurine		No	High	197352	60827.4	0.3082	1008	196387	59507.5	0.303	433	198078	61844.4	0.3122	575	TCZ000036	HMDB0000251	NA	XOAAWQZATWQOTB-UHFFFAOYSA-N	Organic acids and derivatives	Organic sulfonic acids and derivatives	Organosulfonic acids and derivatives	Organosulfonic acids
GMet / HILIC / Neg	435.251	1.72	C21H41O7P	436.259	M-H	435.252	2.29752	PA(18:1(9Z)/0:0)		Yes	High	87789.4	190008	2.1644	1008	83731.7	164578	1.9655	433	90845	207197	2.2808	575	TCZ000040	HMDB0007855	LMGP10050008	WRGQSWVCFNIUNZ-KTKRTIGZSA-N	Lipids and lipid-like molecules	Glycerophospholipids	Glycerophosphates	1-acylglycerol-3-phosphates
GMet / HILIC / Neg	177.023	1.85833	C6H10O4S	178.03	M-H	177.023	0.906098	3,3'-Thiobispropanoic acid		No	Middle	33801	21527.7	0.6369	1008	38377.8	28043.3	0.7307	433	30354.5	13909.1	0.4582	575	TCZ000041	HMDB0031162	NA	ODJQKYXPKWQWNK-UHFFFAOYSA-N	Organic acids and derivatives	Carboxylic acids and derivatives	Dicarboxylic acids and derivatives	Dicarboxylic acids and derivatives
GMet / HILIC / Neg	195.051	4.51577	C6H12O7	196.058	M-H	195.051	0.867465	Gluconic acid		No	High	297147	101582	0.3419	1008	299632	119567	0.399	433	295277	85647.1	0.2901	575	TCZ000055	HMDB0000625	NA	RGHNJXZEOKUKBD-SQOUGZDYSA-N	Organic oxygen compounds	Organooxygen compounds	Carbohydrates and carbohydrate conjugates	Sugar acids and derivatives
GMet / HILIC / Neg	102.056	4.72395	C4H9NO2	103.063	M-H	102.056	-0.116603	Dimethylglycine || Gamma-Aminobutyric acid		No	Middle	6213.78	2155.07	0.3468	1008	6413.71	2287.17	0.3566	433	6063.22	2039.09	0.3363	575	TCZ000087	HMDB0000092 || HMDB0000112	NA	FFDGPVCHZBVARC-UHFFFAOYSA-N || BTCSSZJGUNDROE-UHFFFAOYSA-N	Organic acids and derivatives || Organic acids and derivatives	Carboxylic acids and derivatives || Carboxylic acids and derivatives	Amino acids, peptides, and analogues || Amino acids, peptides, and analogues	Alpha amino acids || Gamma amino acids and derivatives
GMet / HILIC / Neg	147.03	4.71268	C5H8O5	148.037	M-H	147.03	-0.0340067	D-2-Hydroxyglutaric acid	Yes	No	High	119978	50587.1	0.4216	1008	101917	43194.7	0.4238	433	133579	51516	0.3857	575	TCZ000126	HMDB0000606	NA	HWXBTNAVRSUOJR-GSVOUGTGSA-N	Organic acids and derivatives	Hydroxy acids and derivatives	Short-chain hydroxy acids and derivatives	Short-chain hydroxy acids and derivatives
GMet / HILIC / Neg	437.267	1.63	C21H43O7P	438.275	M-H	437.267	1.82954	PA(18:0/0:0)		Yes	High	55790.3	130402	2.3374	1008	49382.5	19610.8	0.3971	433	60615.7	171723	2.833	575	TCZ000129	HMDB0007854	LMGP10050005	LAYXSTYJRSVXIH-UHFFFAOYSA-N	Lipids and lipid-like molecules	Glycerophospholipids	Glycerophosphates	1-acylglycerol-3-phosphates
GMet / HILIC / Neg	762.456	1.66277	C42H72NO10P	781.489	M-H2O-H	762.471	19.1711	PS(22:4(7Z,10Z,13Z,16Z)/14:1(9Z))		No	High	26873.3	47185.3	1.7558	1008	34345	55611	1.6192	433	21246.7	38789.6	1.8257	575	TCZ000138	HMDB0112789	LMGP03010790	KRXCUVGZMROIJI-PZSMRHIRSA-N	Lipids and lipid-like molecules	Glycerophospholipids	Glycerophosphoserines	Phosphatidylserines
GMet / HILIC / Neg	175.025	1.65	C6H8O6	176.032	M-H	175.025	0.571348	Ascorbic acid		No	High	443.361	2022.72	4.5622	1008	335.677	721.228	2.1486	433	524.452	2602.11	4.9616	575	TCZ000143	HMDB0000044	NA	CIWBSHSKHKDKBQ-JLAZNSOCSA-N	Organoheterocyclic compounds	Dihydrofurans	Furanones	Butenolides
GMet / HILIC / Neg	165.04	4.41363	C5H10O6	166.048	M-H	165.041	1.25484	Ribonic acid		Yes	High	108257	46719.2	0.4316	1008	109239	51116.5	0.4679	433	107516	43144.2	0.4013	575	TCZ000186	HMDB0000867	NA	QXKAIJAYHKCRRA-BXXZVTAOSA-N	Organic oxygen compounds	Organooxygen compounds	Carbohydrates and carbohydrate conjugates	Sugar acids and derivatives
GMet / HILIC / Neg	168.078	4.41	C7H11N3O2	169.085	M-H	168.078	0.594962	Methylhistidine		No	High	47122.1	53958.2	1.1451	1008	56120.1	58875.4	1.0491	433	40346.3	48907.4	1.2122	575	TCZ000193	HMDB0000001	NA	BRMWTNUJHUMWMS-LURJTMIESA-N	Organic acids and derivatives	Carboxylic acids and derivatives	Amino acids, peptides, and analogues	Histidine and derivatives
GMet / HILIC / Neg	179.055	2.82358	C6H12O6	180.063	M-H	179.056	3.93787	D-Fructose || D-Galactose || D-Glucose || D-Mannose	Yes	No	Middle	969.042	1014.28	1.0467	1008	1098.01	1170.58	1.0661	433	871.92	866.915	0.9943	575	TCZ000220	HMDB0000660 || HMDB0000143 || HMDB0000122 || HMDB0000169	NA	RFSUNEUAIZKAJO-ARQDHWQXSA-N || WQZGKKKJIJFFOK-PHYPRBDBSA-N || WQZGKKKJIJFFOK-GASJEMHNSA-N || WQZGKKKJIJFFOK-QTVWNMPRSA-N	Organic oxygen compounds || Organic oxygen compounds || Organic oxygen compounds || Organic oxygen compounds	Organooxygen compounds || Organooxygen compounds || Organooxygen compounds || Organooxygen compounds	Carbohydrates and carbohydrate conjugates || Carbohydrates and carbohydrate conjugates || Carbohydrates and carbohydrate conjugates || Carbohydrates and carbohydrate conjugates	Monosaccharides || Hexoses || Hexoses || Hexoses
GMet / HILIC / Neg	180.067	4.48153	C9H11NO3	181.074	M-H	180.067	-0.118845	L-Tyrosine	Yes	Yes	High	341274	90386.3	0.2648	1008	356581	88150.1	0.2472	433	329748	90413.3	0.2742	575	TCZ000248	HMDB0000158	NA	OUYCCCASQSFEME-QMMMGPOBSA-N	Organic acids and derivatives	Carboxylic acids and derivatives	Amino acids, peptides, and analogues	Tyrosine and derivatives
GMet / HILIC / Neg	133.051	2.23392	C5H10O4	134.058	M-H	133.051	0.31116	1-Deoxy-D-xylulose || Deoxyribose	Yes	No	Middle	9949.19	7387.71	0.7425	1008	10867.6	7721.79	0.7105	433	9257.6	7054	0.762	575	TCZ000258	HMDB0001292 || HMDB0003224	NA	KZVAAIRBJJYZOW-WISUUJSJSA-N || PDWIQYODPROSQH-WISUUJSJSA-N	Organic oxygen compounds || Organic oxygen compounds	Organooxygen compounds || Organooxygen compounds	Carbohydrates and carbohydrate conjugates || Carbohydrates and carbohydrate conjugates	Pentoses || Pentoses
GMet / HILIC / Neg	163.04	4.47022	C9H8O3	164.047	M-H	163.04	0.699828	Phenylpyruvic acid		No	High	694.823	469.511	0.6757	1008	712.726	422.391	0.5926	433	681.342	502.026	0.7368	575	TCZ000260	HMDB0000205	NA	BTNMPGBKDVTSJY-UHFFFAOYSA-N	Benzenoids	Benzene and substituted derivatives	Phenylpyruvic acid derivatives	Phenylpyruvic acid derivatives
GMet / HILIC / Neg	114.056	4.51577	C5H9NO2	115.063	M-H	114.056	2.17963	L-Proline	Yes	Yes	High	100703	41402.5	0.4111	1008	111879	41170.7	0.368	433	92286.2	39577.4	0.4289	575	TCZ000273	HMDB0000162	NA	ONIBWKKTOPOVIA-BYPYZUCNSA-N	Organic acids and derivatives	Carboxylic acids and derivatives	Amino acids, peptides, and analogues	Proline and derivatives
GMet / HILIC / Neg	308.098	4.49	C11H19NO9	309.106	M-H	308.099	2.59657	N-Acetylneuraminic acid		No	High	12356.9	12672.6	1.0256	1008	12539.2	5483.6	0.4373	433	12219.6	16095.5	1.3172	575	TCZ000275	HMDB0000230	NA	SQVRNKJHWKZAKO-PFQGKNLYSA-N	Organic oxygen compounds	Organooxygen compounds	Carbohydrates and carbohydrate conjugates	N-acylneuraminic acids
GMet / HILIC / Neg	87.0087	2.13295	C3H4O3	88.016	M-H	87.0088	1.08081	Pyruvic acid		Yes	High	2.69854e+06	964587	0.3574	1008	2.74887e+06	988164	0.3595	433	2.66065e+06	945541	0.3554	575	TCZ000278	HMDB0000243	NA	LCTONWCANYUPML-UHFFFAOYSA-N	Organic acids and derivatives	Keto acids and derivatives	Alpha-keto acids and derivatives	Alpha-keto acids and derivatives
GMet / HILIC / Neg	116.072	4.43628	C5H11NO2	117.079	M-H	116.072	1.67655	L-Valine		Yes	High	296947	90800.4	0.3058	1008	323392	89856.5	0.2779	433	277032	86386.2	0.3118	575	TCZ000291	HMDB0000883	NA	KZSNJWFQEVHDMF-BYPYZUCNSA-N	Organic acids and derivatives	Carboxylic acids and derivatives	Amino acids, peptides, and analogues	Valine and derivatives
GMet / HILIC / Neg	103.04	2.44102	C4H8O3	104.047	M-H	103.04	-2.31366	3-Hydroxybutyric acid || 4-Hydroxybutyric acid	Yes	No	Middle	1.48549e+06	946851	0.6374	1008	1.44355e+06	941019	0.6519	433	1.51708e+06	950815	0.6267	575	TCZ000298	HMDB0000357 || HMDB0000710	NA	WHBMMWSBFZVSSR-UHFFFAOYSA-N || SJZRECIVHVDYJC-UHFFFAOYSA-N	Organic acids and derivatives || Lipids and lipid-like molecules	Hydroxy acids and derivatives || Fatty Acyls	Beta hydroxy acids and derivatives || Fatty acids and conjugates	Beta hydroxy acids and derivatives || Hydroxy fatty acids
GMet / HILIC / Neg	151.061	4.47	C5H12O5	152.069	M-H	151.061	-1.32397	D-Arabitol		No	Middle	68357.1	107919	1.5788	1008	78385.3	136151	1.7369	433	60805.5	79673.3	1.3103	575	TCZ000309	HMDB0000568	NA	HEBKCHPVOIAQTA-QWWZWVQMSA-N	Organic oxygen compounds	Organooxygen compounds	Carbohydrates and carbohydrate conjugates	Sugar alcohols
GMet / HILIC / Neg	157.036	4.46	C4H6N4O3	158.044	M-H	157.037	1.91038	Allantoin		No	High	4338.06	4156.02	0.958	1008	4869.07	3426.3	0.7037	433	3938.19	4592.8	1.1662	575	TCZ000323	HMDB0000462	NA	POJWUDADGALRAB-UHFFFAOYSA-N	Organoheterocyclic compounds	Azoles	Imidazoles	Imidazoles
GMet / HILIC / Neg	818.555	0.9806	C48H84NO8P	833.593	source fragment ion	NA	NA	PC(40:6)		No	High	1.25788e+07	2.34632e+06	0.1865	1008	1.23375e+07	2.53881e+06	0.2058	433	1.27606e+07	2.17487e+06	0.1704	575	TCZ000350	NA	NA	NA	Lipids and lipid-like molecules	Glycerophospholipids	Glycerophosphocholines	Phosphatidylcholines
GMet / HILIC / Neg	842.555	0.9806	C50H84NO8P	857.593	source fragment ion	NA	NA	PC(42:8)		No	High	5.18438e+06	930786	0.1795	1008	5.1369e+06	1.01089e+06	0.1968	433	5.22013e+06	864775	0.1657	575	TCZ000352	NA	NA	NA	Lipids and lipid-like molecules	Glycerophospholipids	Glycerophosphocholines	Phosphatidylcholines
GMet / HILIC / Neg	816.539	1.13	C47H80NO8P	817.562	M-H	816.555	18.9822	PE(42:7)		No	Middle	295031	86104.2	0.2918	1008	268243	79000.7	0.2945	433	315204	85793.9	0.2722	575	TCZ000358	NA	NA	NA	Lipids and lipid-like molecules	Glycerophospholipids	Glycerophosphoethanolamines	Phosphoethanolamines
GMet / HILIC / Neg	792.54	1	C45H80NO8P	793.562	M-H	792.555	19.0523	PE(40:5)		No	Middle	120072	51126	0.4258	1008	125874	54451.6	0.4326	433	115703	48058.8	0.4154	575	TCZ000376	NA	NA	NA	Lipids and lipid-like molecules	Glycerophospholipids	Glycerophosphoethanolamines	Phosphoethanolamines
GMet / HILIC / Neg	742.538	1.03	C41H78NO8P	743.547	M-H	742.539	1.4814	PE(36:2)		No	Middle	4265.01	11393.4	2.6714	1008	4694.22	13861.1	2.9528	433	3941.79	9104.21	2.3097	575	TCZ000380	NA	NA	NA	Lipids and lipid-like molecules	Glycerophospholipids	Glycerophosphoethanolamines	Phosphoethanolamines
GMet / HILIC / Neg	794.555	0.99	C45H82NO8P	795.578	M-H	794.571	19.885	PE(40:4)		No	Middle	110670	38510	0.348	1008	117549	40806.8	0.3471	433	105489	35859.7	0.3399	575	TCZ000389	NA	NA	NA	Lipids and lipid-like molecules	Glycerophospholipids	Glycerophosphoethanolamines	Phosphoethanolamines
GMet / HILIC / Neg	790.527	0.99	C45H78NO8P	791.547	M-H	790.539	16.065	PE(40:6)		No	Middle	21006.5	17316.9	0.8244	1008	17138	15710.8	0.9167	433	23919.7	17903.4	0.7485	575	TCZ000392	NA	NA	NA	Lipids and lipid-like molecules	Glycerophospholipids	Glycerophosphoethanolamines	Phosphoethanolamines
GMet / HILIC / Neg	188.056	4.83	C7H11NO5	189.064	M-H	188.056	1.59527	N-Acetylglutamic acid		No	Middle	3414.54	1782.24	0.522	1008	3372.32	1684.96	0.4996	433	3446.33	1852.95	0.5377	575	TCZ000395	HMDB0001138	NA	RFMMMVDNIPUKGG-UHFFFAOYSA-N	Organic acids and derivatives	Carboxylic acids and derivatives	Amino acids, peptides, and analogues	Glutamic acid and derivatives
GMet / HILIC / Neg	846.587	0.99	C50H88NO8P	861.625	source fragment ion	NA	NA	PC(42:6)		No	High	3.32694e+06	873762	0.2626	1008	3.16927e+06	933914	0.2947	433	3.44568e+06	806273	0.234	575	TCZ000396	NA	NA	NA	Lipids and lipid-like molecules	Glycerophospholipids	Glycerophosphocholines	Phosphatidylcholines
GMet / HILIC / Neg	151.04	0.969433	C8H8O3	152.047	M-H	151.04	1.74722	2-Hydroxyphenylacetic acid || 3-Hydroxyphenylacetic acid || 4-Hydroxyphenylacetic acid	Yes	No	Middle	39148.3	52620.2	1.3441	1008	24570.9	17635.6	0.7177	433	50125.7	65897.8	1.3147	575	TCZ000416	HMDB0000669 || HMDB0000440 || HMDB0060390	NA	CCVYRRGZDBSHFU-UHFFFAOYSA-N || FVMDYYGIDFPZAX-UHFFFAOYSA-N || HBMCQTHGYMTCOF-UHFFFAOYSA-N	Benzenoids || Benzenoids || Benzenoids	Benzene and substituted derivatives || Phenols || Phenol esters	Phenylacetic acids || 1-hydroxy-4-unsubstituted benzenoids ||	2(hydroxyphenyl)acetic acids || 1-hydroxy-4-unsubstituted benzenoids || Phenol esters
GMet / HILIC / Neg	155.071	0.969433	C8H12O3	156.079	M-H	155.071	2.11644	8-Hydroxy-5,6-octadienoic acid || 5-oxo-7-octenoic acid		No	Middle	5095.51	3045.04	0.5976	1008	5361.58	2938.43	0.5481	433	4895.14	3110.45	0.6354	575	TCZ000425	HMDB0031101 ||	|| LMFA01060165	LNDWPMYWLUFZEI-UHFFFAOYSA-N ||	Organic acids and derivatives ||	Hydroxy acids and derivatives ||	Medium-chain hydroxy acids and derivatives ||	Medium-chain hydroxy acids and derivatives ||
GMet / HILIC / Neg	117.055	0.969433	C5H10O3	118.063	M-H	117.056	1.84698	2-Hydroxyisovaleric acid || 2-Hydroxyvaleric acid		No	Middle	675651	1.15164e+06	1.7045	1008	871292	720033	0.8264	433	528325	1.37329e+06	2.5993	575	TCZ000441	HMDB0000407 || HMDB0001863	NA	NGEWQZIDQIYUNV-UHFFFAOYSA-N || JRHWHSJDIILJAT-UHFFFAOYSA-N	Lipids and lipid-like molecules || Lipids and lipid-like molecules	Fatty Acyls || Fatty Acyls	Fatty acids and conjugates || Fatty acids and conjugates	Hydroxy fatty acids || Hydroxy fatty acids
GMet / HILIC / Neg	165.056	0.969433	C9H10O3	166.063	M-H	165.056	-1.86664	Phenyllactic acid		No	High	65492.3	211436	3.2284	1008	59943.7	41344.8	0.6897	433	69670.6	277672	3.9855	575	TCZ000442	HMDB0000779	NA	VOXXWSYKYCBWHO-UHFFFAOYSA-N	Phenylpropanoids and polyketides	Phenylpropanoic acids	Phenylpropanoic acids	Phenylpropanoic acids
GMet / HILIC / Neg	175.072	4.86377	C6H12N2O4	176.08	M-H	175.072	4.7249	Alanyl-Serine || Glycyl-Threonine || Serinyl-Alanine || Threoninyl-Glycine		No	Middle	2022.76	2343.91	1.1588	1008	2139.24	2466.2	1.1528	433	1935.05	2245.63	1.1605	575	TCZ000451	HMDB0028696 || HMDB0028851 || HMDB0029032 || HMDB0029061	NA	IPWKGIFRRBGCJO-UHFFFAOYSA-N || OLIFSFOFKGKIRH-UHFFFAOYSA-N || SSJMZMUVNKEENT-UHFFFAOYSA-N || BIYXEUAFGLTAEM-UHFFFAOYSA-N	Organic acids and derivatives || Organic acids and derivatives || Organic acids and derivatives || Organic acids and derivatives	Carboxylic acids and derivatives || Carboxylic acids and derivatives || Carboxylic acids and derivatives || Carboxylic acids and derivatives	Amino acids, peptides, and analogues || Amino acids, peptides, and analogues || Amino acids, peptides, and analogues || Amino acids, peptides, and analogues	Dipeptides || Dipeptides || Dipeptides || Dipeptides
GMet / HILIC / Neg	179.057	1.36187	C7H8N4O2	180.065	M-H	179.058	0.846097	Paraxanthine || Theobromine	Yes	No	High	161845	286054	1.7675	1008	174139	325945	1.8718	433	152587	251785	1.6501	575	TCZ000501	HMDB0001860 || HMDB0002825	NA	QUNWUDVFRNGTCO-UHFFFAOYSA-N || YAPQBXQYLJRXSA-UHFFFAOYSA-N	Organoheterocyclic compounds || Organoheterocyclic compounds	Imidazopyrimidines || Imidazopyrimidines	Purines and purine derivatives || Purines and purine derivatives	Xanthines || Xanthines
GMet / HILIC / Neg	239.092	1.40752	C12H16O5	240.1	M-H	239.093	1.53079	3-Carboxy-4-methyl-5-propyl-2-furanpropionic acid		No	Middle	3.51876e+06	2.69425e+06	0.7657	1008	4.12928e+06	3.15308e+06	0.7636	433	3.05901e+06	2.18162e+06	0.7132	575	TCZ000506	HMDB0061112	NA	WMCQWXZMVIETAO-UHFFFAOYSA-N	Lipids and lipid-like molecules	Fatty Acyls	Fatty acids and conjugates	Furanoid fatty acids
GMet / HILIC / Neg	113.024	4.80503	C5H8O4	132.042	M-H2O-H	113.024	-2.93212	2-Deoxy-L-ribono-1,4-lactone || Glutaric acid	Yes	No	Middle	129473	33855.7	0.2615	1008	136585	39534.4	0.2894	433	124118	27706.6	0.2232	575	TCZ000509	HMDB0033958 || HMDB0000661	NA	YIXDEYPPAGPYDP-UHFFFAOYSA-N || JFCQEDHGNNZCLN-UHFFFAOYSA-N	Organoheterocyclic compounds || Organic acids and derivatives	Lactones || Carboxylic acids and derivatives	Gamma butyrolactones || Dicarboxylic acids and derivatives	Gamma butyrolactones || Dicarboxylic acids and derivatives
GMet / HILIC / Neg	161.045	4.80503	C6H10O5	162.053	M-H	161.046	0.0391194	2-Hydroxyadipic acid || 3-Hydroxyadipic acid || 3-Hydroxymethylglutaric acid		No	Middle	231704	49743.2	0.2147	1008	243072	58002.8	0.2386	433	223143	40472.3	0.1814	575	TCZ000510	HMDB0000321 || HMDB0000345 || HMDB0000355	NA	OTTXIFWBPRRYOG-UHFFFAOYSA-N || YVOMYDHIQVMMTA-UHFFFAOYSA-N || NPOAOTPXWNWTSH-UHFFFAOYSA-N	Lipids and lipid-like molecules || Organic acids and derivatives || Lipids and lipid-like molecules	Fatty Acyls || Hydroxy acids and derivatives || Fatty Acyls	Fatty acids and conjugates || Medium-chain hydroxy acids and derivatives || Fatty acids and conjugates	Medium-chain fatty acids || Medium-chain hydroxy acids and derivatives || Hydroxy fatty acids
GMet / HILIC / Neg	103.04	1.46433	C4H8O3	104.047	M-H	103.04	-1.80706	4-Hydroxybutyric acid		No	High	543716	380791	0.7003	1008	551240	309752	0.5619	433	538050	426731	0.7931	575	TCZ000567	HMDB0000710	NA	SJZRECIVHVDYJC-UHFFFAOYSA-N	Lipids and lipid-like molecules	Fatty Acyls	Fatty acids and conjugates	Hydroxy fatty acids
GMet / HILIC / Neg	346.055	4.78	C10H14N5O7P	347.063	M-H	346.056	1.15588	Adenosine monophosphate		Yes	High	3743	5423.26	1.4489	1008	3843.48	4757.81	1.2379	433	3667.33	5877.81	1.6027	575	TCZ000572	HMDB0000045	NA	UDMBCSSLTHHNCD-KQYNXXCUSA-N	Nucleosides, nucleotides, and analogues	Purine nucleotides	Purine ribonucleotides	Purine ribonucleoside monophosphates
GMet / HILIC / Neg	132.03	4.82765	C4H7NO4	133.037	M-H	132.03	3.50071	L-Aspartic acid		Yes	High	12543.5	4392.63	0.3502	1008	12163.2	4482.8	0.3686	433	12829.9	4305.26	0.3356	575	TCZ000580	HMDB0000191	NA	CKLJMWTZIZZHCS-REOHCLBHSA-N	Organic acids and derivatives	Carboxylic acids and derivatives	Amino acids, peptides, and analogues	Aspartic acid and derivatives
GMet / HILIC / Neg	149.045	4.82765	C5H10O5	150.053	M-H	149.046	0.750107	Arabinose		No	High	34184.2	9788.22	0.2863	1008	36315	11537	0.3177	433	32579.6	7867.92	0.2415	575	TCZ000583	HMDB0029942	NA	PYMYPHUHKUWMLA-WDCZJNDASA-N	Organic oxygen compounds	Organooxygen compounds	Carbohydrates and carbohydrate conjugates	Pentoses
GMet / HILIC / Neg	131.036	4.81627	C5H8O4	132.042	M-H	131.035	-7.20571	Glutaric acid		Yes	High	1861.5	1706.28	0.9166	1008	1969.94	1996.64	1.0136	433	1779.84	1446.28	0.8126	575	TCZ000619	HMDB0000661	NA	JFCQEDHGNNZCLN-UHFFFAOYSA-N	Organic acids and derivatives	Carboxylic acids and derivatives	Dicarboxylic acids and derivatives	Dicarboxylic acids and derivatives
GMet / HILIC / Neg	212.002	1.27987	C8H7NO4S	213.01	M-H	212.002	2.2212	Indoxyl sulfate		Yes	High	2.69912e+06	2.1932e+06	0.8126	1008	3.02716e+06	2.62043e+06	0.8656	433	2.45209e+06	1.76874e+06	0.7213	575	TCZ000620	HMDB0000682	NA	BXFFHSIDQOFMLE-UHFFFAOYSA-N	Organic acids and derivatives	Organic sulfuric acids and derivatives	Arylsulfates	Arylsulfates
GMet / HILIC / Neg	179.056	4.81627	C6H12O6	180.063	M-H	179.056	-0.459074	D-Fructose || D-Galactose || D-Glucose || D-Mannose	Yes	No	Middle	2.11696e+06	567737	0.2682	1008	2.24174e+06	685994	0.306	433	2.02299e+06	436705	0.2159	575	TCZ000633	HMDB0000660 || HMDB0000143 || HMDB0000122 || HMDB0000169	NA	RFSUNEUAIZKAJO-ARQDHWQXSA-N || WQZGKKKJIJFFOK-PHYPRBDBSA-N || WQZGKKKJIJFFOK-GASJEMHNSA-N || WQZGKKKJIJFFOK-QTVWNMPRSA-N	Organic oxygen compounds || Organic oxygen compounds || Organic oxygen compounds || Organic oxygen compounds	Organooxygen compounds || Organooxygen compounds || Organooxygen compounds || Organooxygen compounds	Carbohydrates and carbohydrate conjugates || Carbohydrates and carbohydrate conjugates || Carbohydrates and carbohydrate conjugates || Carbohydrates and carbohydrate conjugates	Monosaccharides || Hexoses || Hexoses || Hexoses
GMet / HILIC / Neg	179.057	1.24592	C7H8N4O2	180.065	M-H	179.058	0.39317	Paraxanthine || Theobromine	Yes	No	High	18627.6	78341.5	4.2057	1008	19404.3	52681.3	2.7149	433	18042.7	93153.8	5.163	575	TCZ000639	HMDB0001860 || HMDB0002825	NA	QUNWUDVFRNGTCO-UHFFFAOYSA-N || YAPQBXQYLJRXSA-UHFFFAOYSA-N	Organoheterocyclic compounds || Organoheterocyclic compounds	Imidazopyrimidines || Imidazopyrimidines	Purines and purine derivatives || Purines and purine derivatives	Xanthines || Xanthines
GMet / HILIC / Neg	218.103	3.53	C9H17NO5	219.111	M-H	218.103	1.37549	Pantothenic acid		No	High	18197.2	15903.7	0.874	1008	18018.4	11702	0.6494	433	18331.8	18456	1.0068	575	TCZ000695	HMDB0000210	NA	GHOKWGTUZJEAQD-ZETCQYMHSA-N	Organooxygen compounds	Alcohols and polyols	Polyols	Polyols
GMet / HILIC / Neg	112.051	3.55008	C4H7N3O	113.059	M-H	112.052	1.61354	Creatinine		No	Middle	168953	52777.2	0.3124	1008	195045	59395.7	0.3045	433	149305	36486.6	0.2444	575	TCZ000732	HMDB0000562	NA	DDRJAANPRJIHGJ-UHFFFAOYSA-N	Organic acids and derivatives	Carboxylic acids and derivatives	Amino acids, peptides, and analogues	Alpha amino acids and derivatives
GMet / HILIC / Neg	205.035	3.55	C7H10O7	206.043	M-H	205.035	1.46316	2-Methylcitric acid	Yes	No	High	3687.53	5769.1	1.5645	1008	3989.29	7359.45	1.8448	433	3460.29	4184.06	1.2092	575	TCZ000735	HMDB0000379	NA	YNOXCRMFGMSKIJ-UHFFFAOYSA-N	Organic acids and derivatives	Carboxylic acids and derivatives	Tricarboxylic acids and derivatives	Tricarboxylic acids and derivatives
GMet / HILIC / Neg	91.0398	3.35452	C3H8O3	92.0473	M-H	91.0401	3.39323	Glycerol		No	High	15008.8	8408.64	0.5602	1008	12456.8	6838.63	0.549	433	16930.5	8957.26	0.5291	575	TCZ000756	HMDB0000131	NA	PEDCQBHIVMGVHV-UHFFFAOYSA-N	Organic oxygen compounds	Organooxygen compounds	Carbohydrates and carbohydrate conjugates	Sugar alcohols
GMet / HILIC / Neg	378.241	3.33	C18H38NO5P	379.249	M-H	378.241	0.793144	Sphingosine 1-phosphate		Yes	High	74313	21431.9	0.2884	1008	73757.4	23449.7	0.3179	433	74731.4	19787.9	0.2648	575	TCZ000774	HMDB0000277	NA	DUYSYHSSBDVJSM-KRWOKUGFSA-N	Lipids and lipid-like molecules	Sphingolipids	Phosphosphingolipids	Phosphosphingolipids
GMet / HILIC / Neg	350.21	3.41	C16H34NO5P	351.217	M-H	350.21	1.71326	C16 Sphingosine-1-phosphate		No	Middle	6091.17	6063.91	0.9955	1008	5844.89	2879.1	0.4926	433	6276.64	7628.28	1.2153	575	TCZ000794	HMDB0060061	LMSP01050005	IQHNJQKWEMCXAD-YYZTVXDQSA-N	Organic acids and derivatives	Organic phosphoric acids and derivatives	Phosphate esters	Phosphoethanolamines
GMet / HILIC / Neg	181.051	3.37722	C9H10O4	182.058	M-H	181.051	-0.587681	Hydroxyphenyllactic acid		No	High	59975.4	23274.4	0.3881	1008	68459.2	22157.6	0.3237	433	53586.6	22037.3	0.4112	575	TCZ000802	HMDB0000755	NA	JVGVDSSUAVXRDY-UHFFFAOYSA-N	Phenylpropanoids and polyketides	Phenylpropanoic acids	Phenylpropanoic acids	Phenylpropanoic acids
GMet / HILIC / Neg	243.062	3.60917	C9H12N2O6	244.07	M-H	243.062	1.11083	Uridine		Yes	High	271720	93721.7	0.3449	1008	258214	81725.5	0.3165	433	281890	100707	0.3573	575	TCZ000818	HMDB0000296	NA	DRTQHJPVMGBUCF-XVFCMESISA-N	Nucleosides, nucleotides, and analogues	Pyrimidine nucleosides	Pyrimidine nucleosides	Pyrimidine nucleosides
GMet / HILIC / Neg	181.036	3.77	6H6N4O3	182.044	M-H	181.037	1.65712	1-Methyluric acid || 3-Methyluric acid || 9-Methyluric acid || 7-Methyluric acid		No	Middle	19746.3	21024.9	1.0648	1008	20555.8	16478.7	0.8017	433	19136.7	23880.3	1.2479	575	TCZ000857	HMDB0003099 || HMDB0001970 || HMDB0001973 || HMDB0011107	NA	QFDRTQONISXGJA-UHFFFAOYSA-N || ODCYDGXXCHTFIR-UHFFFAOYSA-N || XJEJWDFDVPDMAS-UHFFFAOYSA-N || YHNNPKUFPWLTOP-UHFFFAOYSA-N	Organoheterocyclic compounds || Organoheterocyclic compounds || Organoheterocyclic compounds || Organoheterocyclic compounds	Imidazopyrimidines || Imidazopyrimidines || Imidazopyrimidines || Imidazopyrimidines	Purines and purine derivatives || Purines and purine derivatives || Purines and purine derivatives || Purines and purine derivatives	Xanthines || Xanthines || Xanthines || Xanthines
GMet / HILIC / Neg	116.035	3.76923	C4H7NO3	117.043	M-H	116.035	1.48317	Acetylglycine		Yes	High	20898.5	14686.8	0.7028	1008	18202.7	12236	0.6722	433	22928.6	16004.1	0.698	575	TCZ000858	HMDB0000532	NA	OKJIRPAQVSHGFK-UHFFFAOYSA-N	Organic acids and derivatives	Carboxylic acids and derivatives	Amino acids, peptides, and analogues	N-acyl-alpha amino acids
GMet / HILIC / Neg	151.026	3.86	C5H4N4O2	152.033	M-H	151.026	-0.662137	Xanthine || Oxypurinol		No	Middle	48390.3	137363	2.8387	1008	59457.9	96373.7	1.6209	433	40055.9	161090	4.0216	575	TCZ000859	HMDB0000292 || HMDB0000786	NA	LRFVTYWOQMYALW-UHFFFAOYSA-N || HXNFUBHNUDHIGC-UHFFFAOYSA-N	Organoheterocyclic compounds || Organoheterocyclic compounds	Imidazopyrimidines || Imidazopyrimidines	Purines and purine derivatives || Purines and purine derivatives	Xanthines || Xanthines
GMet / HILIC / Neg	128.035	3.82813	C5H7NO3	129.043	M-H	128.035	0.976293	Pyroglutamic acid		Yes	High	562100	144893	0.2578	1008	583472	130055	0.2229	433	546006	153286	0.2807	575	TCZ000861	HMDB0000267	NA	ODHCTXKNWHHXJC-VKHMYHEASA-N	Organic acids and derivatives	Carboxylic acids and derivatives	Amino acids, peptides, and analogues	Alpha amino acids and derivatives
GMet / HILIC / Neg	267.11	3.85	C11H16N4O4	268.117	M-H	267.11	1.49751	Acetylcarnosine		No	High	9926.35	17889.7	1.8022	1008	13292.7	7701.63	0.5794	433	7391.31	22401.8	3.0308	575	TCZ000866	HMDB0012881	NA	BKAYIFDRRZZKNF-SECBINFHSA-N	Organic acids and derivatives	Peptidomimetics	Hybrid peptides	Hybrid peptides
GMet / HILIC / Neg	146.046	3.91837	C5H9NO4	147.053	M-H	146.046	1.53376	N-Acetylserine		No	High	28723.4	11057.5	0.385	1008	29986.7	10169.5	0.3391	433	27772	11599.9	0.4177	575	TCZ000919	HMDB0002931	NA	JJIHLJJYMXLCOY-BYPYZUCNSA-N	Organic acids and derivatives	Carboxylic acids and derivatives	Amino acids, peptides, and analogues	N-acyl-L-alpha-amino acids
GMet / HILIC / Neg	160.061	3.72	C6H11NO4	161.069	M-H	160.061	0.62476	Aminoadipic acid		No	High	36322.8	33654.3	0.9265	1008	34468.2	22056	0.6399	433	37719.4	40203.6	1.0659	575	TCZ000946	HMDB0000510	NA	OYIFNHCXNCRBQI-UHFFFAOYSA-N	Organic acids and derivatives	Carboxylic acids and derivatives	Amino acids, peptides, and analogues	Alpha amino acids
GMet / HILIC / Neg	135.031	3.7118	C5H4N4O	136.038	M-H	135.031	-0.16959	Hypoxanthine	Yes	Yes	High	13841.3	9799.81	0.708	1008	15800.1	10702.9	0.6774	433	12366.2	8785.99	0.7105	575	TCZ000947	HMDB0000157	NA	FDGQSTZJBFJUBT-UHFFFAOYSA-N	Organoheterocyclic compounds	Imidazopyrimidines	Purines and purine derivatives	Hypoxanthines
GMet / HILIC / Neg	164.072	3.89557	C9H11NO2	165.079	M-H	164.072	-0.546103	L-Phenylalanine	Yes	Yes	High	276188	78914.2	0.2857	1008	287409	75140.4	0.2614	433	267738	80680.5	0.3013	575	TCZ000948	HMDB0000159	NA	COLNVLDHVKWLRT-QMMMGPOBSA-N	Organic acids and derivatives	Carboxylic acids and derivatives	Amino acids, peptides, and analogues	Phenylalanine and derivatives
GMet / HILIC / Neg	155.01	3.72	C5H4N2O4	156.017	M-H	155.01	0.645121	Orotic acid		No	High	4722.91	5766.77	1.221	1008	5393.95	6436.18	1.1932	433	4217.59	5154.62	1.2222	575	TCZ000957	HMDB0000226	NA	PXQPEWDEAKTCGB-UHFFFAOYSA-N	Organoheterocyclic compounds	Diazines	Pyrimidines and pyrimidine derivatives	Pyrimidinecarboxylic acids
GMet / HILIC / Neg	178.072	4.14873	C6H13NO5	179.079	M-H	178.072	0.306056	Glucosamine		No	Middle	28412.7	20766.2	0.7309	1008	31394.5	23101.5	0.7358	433	26167.2	18523.7	0.7079	575	TCZ000993	HMDB0001514	NA	MSWZFWKMSRAUBD-IVMDWMLBSA-N	Organic oxygen compounds	Organooxygen compounds	Carbohydrates and carbohydrate conjugates	Hexoses
GMet / HILIC / Neg	130.087	4.18237	C6H13NO2	131.095	M-H	130.087	1.20073	L-Isoleucine || L-Leucine	Yes	Yes	Middle	487754	131567	0.2697	1008	540950	133345	0.2465	433	447696	115081	0.2571	575	TCZ001008	HMDB0000172 || HMDB0000687	NA	AGPKZVBTJJNPAG-WHFBIAKZSA-N || ROHFNLRQFUQHCH-YFKPBYRVSA-N	Organic acids and derivatives || Organic acids and derivatives	Carboxylic acids and derivatives || Carboxylic acids and derivatives	Amino acids, peptides, and analogues || Amino acids, peptides, and analogues	Isoleucine and derivatives || Leucine and derivatives
GMet / HILIC / Neg	203.083	4.18237	C11H12N2O2	204.09	M-H	203.083	0.104883	L-Tryptophan	Yes	Yes	High	478386	106749	0.2231	1008	510243	114255	0.2239	433	454396	93939.8	0.2067	575	TCZ001009	HMDB0000929	NA	QIVBCDIJIAJPQS-VIFPVBQESA-N	Organoheterocyclic compounds	Indoles and derivatives	Indolyl carboxylic acids and derivatives	Indolyl carboxylic acids and derivatives
GMet / HILIC / Neg	619.289	2.96	C29H49O12P	620.296	M-H	619.289	-0.322951	PI(20:4(5Z,8Z,11Z,14Z)/0:0)		No	High	27457.8	21758.2	0.7924	1008	32775.2	24808	0.7569	433	23453.5	18165	0.7745	575	TCZ001013	HMDB0061690	LMGP06050006	LXUGKKVCSTYZFK-HYNUQJCBSA-N	Lipids and lipid-like molecules	Glycerophospholipids	Glycerophosphoinositols	1-acyl-sn-glycerol-3-phosphoinositols
GMet / HILIC / Neg	148.044	4.16	C5H11NO2S	149.051	M-H	148.044	1.35095	L-Methionine	Yes	Yes	High	55156.1	15286.5	0.2772	1008	59328.8	16169.6	0.2725	433	52013.8	13789.5	0.2651	575	TCZ001021	HMDB0000696	NA	FFEARJCKVFRZRR-BYPYZUCNSA-N	Organic acids and derivatives	Carboxylic acids and derivatives	Amino acids, peptides, and analogues	Methionine and derivatives
GMet / HILIC / Neg	130.051	3.01	C5H9NO3	131.058	M-H	130.051	2.30679	N-Acetyl-L-alanine		No	High	36156	18803.4	0.5201	1008	36517.4	17932.8	0.4911	433	35883.7	19444.2	0.5419	575	TCZ001024	HMDB0000766	NA	KTHDTJVBEPMMGL-VKHMYHEASA-N	Organic acids and derivatives	Carboxylic acids and derivatives	Amino acids, peptides, and analogues	N-acyl-L-alpha-amino acids
GMet / HILIC / Neg	168.03	1.69	C7H7NO4	169.037	M-H	168.03	1.19026	2-Furoylglycine		No	High	178626	101670	0.5692	1008	198041	73998.4	0.3737	433	164006	116253	0.7088	575	TCZ001035	HMDB0000439	NA	KSPQDMRTZZYQLM-UHFFFAOYSA-N	Organic acids and derivatives	Carboxylic acids and derivatives	Amino acids, peptides, and analogues	N-acyl-alpha amino acids
GMet / HILIC / Neg	220.028	2.98552	C7H11NO5S	221.036	M-H	220.029	0.17225	S-(3-oxo-3-carboxy-n-propyl)cysteine	Yes	No	Low	1159.55	1325.59	1.1432	1008	1038.38	1268.3	1.2214	433	1250.79	1361.13	1.0882	575	TCZ001044	HMDB0002135	NA	MXVUEJUCBIAFCN-UHFFFAOYSA-N	Organic acids and derivatives	Carboxylic acids and derivatives	Amino acids, peptides, and analogues	Cysteine and derivatives
GMet / HILIC / Neg	133.051	2.997	C5H10O4	134.058	M-H	133.051	-1.15144	1-Deoxy-D-xylulose || Deoxyribose	Yes	No	Middle	46197.5	20004.9	0.433	1008	46962.2	20464.7	0.4358	433	45621.5	19649.8	0.4307	575	TCZ001055	HMDB0001292 || HMDB0003224	NA	KZVAAIRBJJYZOW-WISUUJSJSA-N || PDWIQYODPROSQH-WISUUJSJSA-N	Organic oxygen compounds || Organic oxygen compounds	Organooxygen compounds || Organooxygen compounds	Carbohydrates and carbohydrate conjugates || Carbohydrates and carbohydrate conjugates	Pentoses || Pentoses
GMet / HILIC / Neg	204.066	2.997	C11H11NO3	205.074	M-H	204.067	1.80186	Indolelactic acid		No	High	147976	85772.2	0.5796	1008	180708	103180	0.571	433	123327	58969.2	0.4782	575	TCZ001057	HMDB0000671	NA	XGILAAMKEQUXLS-UHFFFAOYSA-N	Organoheterocyclic compounds	Indoles and derivatives	Indolyl carboxylic acids and derivatives	Indolyl carboxylic acids and derivatives
GMet / HILIC / Neg	188.035	2.86	C10H7NO3	189.043	M-H	188.035	1.06363	Kynurenic acid		No	High	43800.4	321581	7.342	1008	50108.4	417678	8.3355	433	39050.2	223777	5.7305	575	TCZ001095	HMDB0000715	NA	HCZHHEIFKROPDY-UHFFFAOYSA-N	Organoheterocyclic compounds	Quinolines and derivatives	Quinoline carboxylic acids	Quinoline carboxylic acids
GMet / HILIC / Neg	178.051	2.85943	C9H9NO3	179.058	M-H	178.051	2.06795	Hippuric acid		Yes	High	196719	290090	1.4746	1008	197829	257442	1.3013	433	195883	312652	1.5961	575	TCZ001099	HMDB0000714	NA	QIAFMBKCNZACKA-UHFFFAOYSA-N	Benzenoids	Benzene and substituted derivatives	Benzoic acids and derivatives	Hippuric acids
GMet / HILIC / Neg	163.061	4.19607	C6H14O6	182.079	M-H2O-H	163.061	-3.75443	Mannitol		No	High	608167	291529	0.4794	1008	661381	335016	0.5065	433	568094	246751	0.4343	575	TCZ001116	HMDB0000765	NA	FBPFZTCFMRRESA-KVTDHHQDSA-N	Organic oxygen compounds	Organooxygen compounds	Carbohydrates and carbohydrate conjugates	Sugar alcohols
GMet / HILIC / Neg	220.031	2.93913	C7H11NO5S	221.036	M-H	220.029	-9.30289	S-(3-oxo-4-carboxy-n-propyl)cysteine	Yes	No	Low	1608.28	1417.43	0.8813	1008	1542.75	1422.19	0.9219	433	1657.64	1413.07	0.8525	575	TCZ001120	HMDB0002135	NA	MXVUEJUCBIAFCN-UHFFFAOYSA-N	Organic acids and derivatives	Carboxylic acids and derivatives	Amino acids, peptides, and analogues	Cysteine and derivatives
GMet / HILIC / Neg	448.306	2.93913	C26H43NO5	449.314	M-H	448.307	0.735657	Chenodeoxycholic acid glycine conjugate || Deoxycholic acid glycine conjugate		No	Middle	237720	304309	1.2801	1008	270851	303762	1.1215	433	212771	302596	1.4222	575	TCZ001121	HMDB0000637 || HMDB0000631	NA	GHCZAUBVMUEKKP-AHBZRTSYSA-N || WVULKSPCQVQLCU-ZMBDPXIHSA-N	Lipids and lipid-like molecules || Lipids and lipid-like molecules	Steroids and steroid derivatives || Steroids and steroid derivatives	Bile acids, alcohols and derivatives || Bile acids, alcohols and derivatives	Glycinated bile acids and derivatives || Glycinated bile acids and derivatives
GMet / HILIC / Neg	761.546	2.91613	C45H81O8P	780.567	M-H2O-H	761.548	3.15725	PA(20:4(5Z,8Z,11Z,14Z)/22:0) || PA(22:0/20:4(5Z,8Z,11Z,14Z))		No	High	424566	154372	0.3636	1008	367594	129495	0.3523	433	467468	157780	0.3375	575	TCZ001130	HMDB0115162 || HMDB0115256	LMGP10010642 || LMGP10010718	HBVMTCTVYSYQHG-FKKIPMTRSA-N || BXVJYAWRBDFXDY-MUJSVRRBSA-N	Lipids and lipid-like molecules || Lipids and lipid-like molecules	Glycerophospholipids || Glycerophospholipids	Glycerophosphates || Glycerophosphates	1,2-diacylglycerol-3-phosphates || 1,2-diacylglycerol-3-phosphates
GMet / HILIC / Neg	179.055	2.91613	C6H12O6	180.063	M-H	179.056	4.8873	D-Fructose || D-Galactose || D-Glucose || D-Mannose	Yes	No	Middle	928.893	790.828	0.8514	1008	1093.36	925.301	0.8463	433	805.044	645.791	0.8022	575	TCZ001131	HMDB0000660 || HMDB0000143 || HMDB0000122 || HMDB0000169	NA	RFSUNEUAIZKAJO-ARQDHWQXSA-N || WQZGKKKJIJFFOK-PHYPRBDBSA-N || WQZGKKKJIJFFOK-GASJEMHNSA-N || WQZGKKKJIJFFOK-QTVWNMPRSA-N	Organic oxygen compounds || Organic oxygen compounds || Organic oxygen compounds || Organic oxygen compounds	Organooxygen compounds || Organooxygen compounds || Organooxygen compounds || Organooxygen compounds	Carbohydrates and carbohydrate conjugates || Carbohydrates and carbohydrate conjugates || Carbohydrates and carbohydrate conjugates || Carbohydrates and carbohydrate conjugates	Monosaccharides || Hexoses || Hexoses || Hexoses
GMet / HILIC / Neg	174.056	3.16	C10H9NO2	175.063	M-H	174.056	1.14905	Indoleacetic acid		Yes	High	85920.2	69297	0.8065	1008	97357.7	79431.4	0.8159	433	77307.3	59186.7	0.7656	575	TCZ001177	HMDB0000197	NA	SEOVTRFCIGRIMH-UHFFFAOYSA-N	Organoheterocyclic compounds	Indoles and derivatives	Indolyl carboxylic acids and derivatives	Indole-3-acetic acid derivatives
GMet / HILIC / Neg	595.497	4.08	C36H68O6	596.502	M-H	595.494	-4.36612	Glycerol triundecanoate		No	Middle	30895.1	394869	12.781	1008	19976.6	128426	6.4288	433	39117.1	510854	13.0596	575	TCZ001186	HMDB0031089	NA	MBXVIRZWSHICAV-UHFFFAOYSA-N	Lipids and lipid-like molecules	Glycerolipids	Triradylcglycerols	Triacylglycerols
GMet / HILIC / Neg	257.077	3.26	C10H14N2O6	258.085	M-H	257.078	1.94494	3-Methyluridine		No	High	8146.36	2579.96	0.3167	1008	7846.8	2508.21	0.3196	433	8371.95	2612.26	0.312	575	TCZ001195	HMDB0004813	NA	UTQUILVPBZEHTK-UHFFFAOYSA-N	Nucleosides, nucleotides, and analogues	Pyrimidine nucleosides	Pyrimidine nucleosides	Pyrimidine nucleosides
GMet / HILIC / Neg	478.294	3.05477	C23H46NO7P	479.301	M-H	478.294	-0.0146354	PE(18:1(9Z)/0:0)	Yes	No	High	151473	122907	0.8114	1008	156317	128340	0.821	433	147825	118634	0.8025	575	TCZ001233	HMDB0011506	LMGP02050004	PYVRVRFVLRNJLY-MZMPXXGTSA-N	Lipids and lipid-like molecules	Glycerophospholipids	Glycerophosphoethanolamines	1-acyl-sn-glycero-3-phosphoethanolamines
GMet / HILIC / Neg	476.278	3.06585	C23H44NO7P	477.286	M-H	476.278	0.854542	PE(18:2(9Z,12Z)/0:0)	Yes	Yes	High	368093	242182	0.6579	1008	357623	245834	0.6874	433	375977	239307	0.6365	575	TCZ001239	HMDB0011507	LMGP02050011	DBHKHNGBVGWQJE-USWSLJGRSA-N	Lipids and lipid-like molecules	Glycerophospholipids	Glycerophosphoethanolamines	1-acyl-sn-glycero-3-phosphoethanolamines
GMet / HILIC / Neg	263.103	3.06585	C13H16N2O4	264.111	M-H	263.104	1.79473	Alpha-N-Phenylacetyl-L-glutamine		No	High	530645	558286	1.0521	1008	540725	635663	1.1756	433	523054	492506	0.9416	575	TCZ001246	HMDB0006344	NA	JFLIEFSWGNOPJJ-JTQLQIEISA-N	Organic acids and derivatives	Carboxylic acids and derivatives	Amino acids, peptides, and analogues	N-acyl-alpha amino acids
GMet / HILIC / Neg	500.278	3.03	C25H44NO7P	501.286	M-H	500.278	1.19933	PE(20:4(5Z,8Z,11Z,14Z)/0:0)	Yes	No	High	180562	109036	0.6039	1008	176092	113913	0.6469	433	183928	105189	0.5719	575	TCZ001249	HMDB0011517	LMGP02050009	ROPRRXYVXLDXQO-XSQXPFHXSA-N	Lipids and lipid-like molecules	Glycerophospholipids	Glycerophosphoethanolamines	1-acyl-sn-glycero-3-phosphoethanolamines
GMet / HILIC / Neg	409.236	3.03277	C19H39O7P	410.243	M-H	409.236	0.894594	PA(16:0/0:0)		Yes	High	158524	35418.4	0.2234	1008	161978	37887.5	0.2339	433	155923	33236.3	0.2132	575	TCZ001256	HMDB0007853	LMGP10050006	YNDYKPRNFWPPFU-UHFFFAOYSA-N	Lipids and lipid-like molecules	Glycerophospholipids	Glycerophosphates	1-acylglycerol-3-phosphates
GMet / HILIC / Neg	167.021	4.12647	C5H4N4O3	168.028	M-H	167.021	0.945988	Uric acid	Yes	No	High	3.29476e+06	840790	0.2552	1008	3.69602e+06	802726	0.2172	433	2.99259e+06	736422	0.2461	575	TCZ001259	HMDB0000289	NA	LEHOTFFKMJEONL-UHFFFAOYSA-N	Organoheterocyclic compounds	Imidazopyrimidines	Purines and purine derivatives	Xanthines
GMet / HILIC / Neg	135.03	4.12647	C4H8O5	136.037	M-H	135.03	-0.233282	Erythronic acid || Threonic acid	Yes	No	Middle	207700	61796.7	0.2975	1008	207377	64115.8	0.3092	433	207943	60046.6	0.2888	575	TCZ001264	HMDB0000613 || HMDB0000943	NA	JPIJQSOTBSSVTP-PWNYCUMCSA-N || JPIJQSOTBSSVTP-GBXIJSLDSA-N	Organic oxygen compounds || Organic oxygen compounds	Organooxygen compounds || Organooxygen compounds	Carbohydrates and carbohydrate conjugates || Carbohydrates and carbohydrate conjugates	Sugar acids and derivatives || Sugar acids and derivatives
GMet / HILIC / Neg	96.9702	4.12647	H3O4P	97.9769	M-H	96.9696	-6.02942	Phosphoric acid		No	High	3.72584e+06	468988	0.1259	1008	3.70571e+06	436852	0.1179	433	3.741e+06	491635	0.1314	575	TCZ001265	HMDB0002142	NA	NBIIXXVUZAFLBC-UHFFFAOYSA-N	Homogeneous non-metal compounds	Non-metal oxoanionic compounds	Non-metal phosphates	Non-metal phosphates
GMet / HILIC / Neg	480.309	3.04365	C23H48NO7P	481.317	M-H	480.31	0.49364	PE(18:0/0:0)	Yes	No	High	247015	103653	0.4196	1008	237744	103869	0.4369	433	253997	103030	0.4056	575	TCZ001266	HMDB0011130	LMGP02050001	BBYWOYAFBUOUFP-JOCHJYFZSA-N	Lipids and lipid-like molecules	Glycerophospholipids	Glycerophosphoethanolamines	1-acyl-sn-glycero-3-phosphoethanolamines
GMet / HILIC / Neg	89.0242	3.04365	C3H6O3	90.0317	M-H	89.0244	2.27129	L-Lactic acid		Yes	High	2.90911e+07	8.21678e+06	0.2824	1008	3.13407e+07	8.45422e+06	0.2698	433	2.73971e+07	7.61325e+06	0.2779	575	TCZ001267	HMDB0000190	NA	JVTAAEKCZFNVCJ-REOHCLBHSA-N	Organic acids and derivatives	Hydroxy acids and derivatives	Alpha hydroxy acids and derivatives	Alpha hydroxy acids and derivatives
GMet / HILIC / Neg	103.04	3.12288	C4H8O3	104.047	M-H	103.04	-2.79794	3-Hydroxybutyric acid	Yes	No	High	858105	1.05169e+06	1.2256	1008	709933	932707	1.3138	433	969685	1.12099e+06	1.156	575	TCZ001282	HMDB0000357	NA	WHBMMWSBFZVSSR-UHFFFAOYSA-N	Organic acids and derivatives	Hydroxy acids and derivatives	Beta hydroxy acids and derivatives	Beta hydroxy acids and derivatives
GMet / HILIC / Neg	179.056	3.1113	C6H12O6	180.063	M-H	179.056	1.20968	D-Fructose || D-Galactose || D-Glucose || D-Mannose	Yes	No	Middle	175072	108678	0.6208	1008	206091	119703	0.5808	433	151713	93080.3	0.6135	575	TCZ001288	HMDB0000660 || HMDB0000143 || HMDB0000122 || HMDB0000169	NA	RFSUNEUAIZKAJO-ARQDHWQXSA-N || WQZGKKKJIJFFOK-PHYPRBDBSA-N || WQZGKKKJIJFFOK-GASJEMHNSA-N || WQZGKKKJIJFFOK-QTVWNMPRSA-N	Organic oxygen compounds || Organic oxygen compounds || Organic oxygen compounds || Organic oxygen compounds	Organooxygen compounds || Organooxygen compounds || Organooxygen compounds || Organooxygen compounds	Carbohydrates and carbohydrate conjugates || Carbohydrates and carbohydrate conjugates || Carbohydrates and carbohydrate conjugates || Carbohydrates and carbohydrate conjugates	Monosaccharides || Hexoses || Hexoses || Hexoses
GMet / HILIC / Neg	452.278	3.07723	C21H44NO7P	453.286	M-H	452.278	0.48311	PE(16:0/0:0)	Yes	Yes	High	242165	87978.9	0.3633	1008	242383	90974.9	0.3753	433	242001	85733.3	0.3543	575	TCZ001296	HMDB0011503	LMGP02050002	YVYMBNSKXOXSKW-HXUWFJFHSA-N	Lipids and lipid-like molecules	Glycerophospholipids	Glycerophosphoethanolamines	1-acyl-sn-glycero-3-phosphoethanolamines
GMet / HILIC / Neg	193.035	4.56	C6H10O7	194.043	M-H	193.035	1.03608	D-Glucuronic acid	Yes	No	High	4020.08	2010.7	0.5002	1008	4561.87	2496.31	0.5472	433	3612.08	1419.37	0.3929	575	TCZ001315	HMDB0000127	NA	AEMOLEFTQBMNLQ-WAXACMCWSA-N	Organic oxygen compounds	Organooxygen compounds	Carbohydrates and carbohydrate conjugates	Glucuronic acid derivatives
GMet / HILIC / Neg	104.036	5.15	C3H7NO3	105.043	M-H	104.035	-3.84485	L-Serine		Yes	High	12902.3	2939.62	0.2278	1008	12594.5	2876.22	0.2284	433	13134.1	2967.94	0.226	575	TCZ001324	HMDB0000187	NA	MTCFGRXMJLQNBG-REOHCLBHSA-N	Organic acids and derivatives	Carboxylic acids and derivatives	Amino acids, peptides, and analogues	Serine and derivatives
GMet / HILIC / Neg	239.016	5.14982	C6H12N2O4S2	240.024	M-H	239.017	1.55721	L-Cystine		Yes	High	433835	346250	0.7981	1008	453548	381234	0.8406	433	418990	316906	0.7564	575	TCZ001327	HMDB0000192	NA	LEVWYRKDKASIDU-IMJSIDKUSA-N	Organic acids and derivatives	Carboxylic acids and derivatives	Amino acids, peptides, and analogues	L-cysteine-S-conjugates
GMet / HILIC / Neg	135.03	5.11562	C4H8O5	136.037	M-H	135.03	0.240687	Erythronic acid || Threonic acid	Yes	No	Middle	32041.1	38540.1	1.2028	1008	32863.9	36466.6	1.1096	433	31421.6	40051	1.2746	575	TCZ001360	HMDB0000613 || HMDB0000943	NA	JPIJQSOTBSSVTP-PWNYCUMCSA-N || JPIJQSOTBSSVTP-GBXIJSLDSA-N	Organic oxygen compounds || Organic oxygen compounds	Organooxygen compounds || Organooxygen compounds	Carbohydrates and carbohydrate conjugates || Carbohydrates and carbohydrate conjugates	Sugar acids and derivatives || Sugar acids and derivatives
GMet / HILIC / Neg	283.264	0.69	C18H36O2	284.272	M-H	283.264	2.82422	Stearic acid		No	High	3.16713e+06	1.75664e+06	0.5546	1008	2.81663e+06	1.62998e+06	0.5787	433	3.43107e+06	1.8032e+06	0.5256	575	TCZ001387	HMDB0000827	NA	QIQXTHQIDYTFRH-UHFFFAOYSA-N	Lipids and lipid-like molecules	Fatty Acyls	Fatty acids and conjugates	Long-chain fatty acids
GMet / HILIC / Neg	149.009	5.25	C4H6O6	150.016	M-H	149.009	3.3555	Tartaric acid		No	High	5572.25	36259.1	6.5071	1008	7105.38	41808.1	5.884	433	4417.73	31430.6	7.1146	575	TCZ001417	HMDB0000956	NA	FEWJPZIEWOKRBE-JCYAYHJZSA-N	Organic oxygen compounds	Organooxygen compounds	Carbohydrates and carbohydrate conjugates	Sugar acids and derivatives
GMet / HILIC / Neg	173.045	5.19502	C7H10O5	174.053	M-H	173.046	3.79033	2-Isopropyl-3-oxosuccinate		No	Middle	16209.2	4435.34	0.2736	1008	15427.8	4463.1	0.2893	433	16797.6	4325.87	0.2575	575	TCZ001426	HMDB0012149	NA	HIIZAGQWABAMRR-BYPYZUCNSA-N	Organic acids and derivatives	Keto acids and derivatives	Short-chain keto acids and derivatives	Short-chain keto acids and derivatives
GMet / HILIC / Neg	174.088	5.24	C6H13N3O3	175.096	M-H	174.088	0	Citrulline		No	High	108357	33081.5	0.3053	1008	110952	34536	0.3113	433	106403	31833.5	0.2992	575	TCZ001447	HMDB0000904	NA	RHGKLRLOHDJJDR-BYPYZUCNSA-N	Organic acids and derivatives	Carboxylic acids and derivatives	Amino acids, peptides, and analogues	L-alpha-amino acids
GMet / HILIC / Neg	247.028	0.784883	C9H12O6S	248.036	M-H	247.028	2.61509	4-Methoxyphenylethanol sulfate		No	Middle	1912.03	4783.29	2.5017	1008	1876.78	5369.28	2.8609	433	1938.57	4294.25	2.2152	575	TCZ001471		NA	NA	Organic acids and derivatives	Organic acids and derivatives	Organic acids and derivatives	Organic acids and derivatives
GMet / HILIC / Neg	317.033	0.773533	C11H16N2O8P	335.064	M-H2O	317.054	66.0852	nicotinate beta-D-ribonucleotide		No	Low	8602.83	36613.7	4.256	1008	8482.99	37961.9	4.4751	433	8693.08	35597.8	4.095	575	TCZ001483	HMDB0059646	NA	JOUIQRNQJGXQDC-ZYUZMQFOSA-O	Organooxygen compounds	Carbohydrates and carbohydrate conjugates	Glycosyl compounds	Glycosylamines
GMet / HILIC / Neg	145.062	5.02318	C5H10N2O3	146.069	M-H	145.062	-0.150281	L-Glutamine		Yes	High	723015	145623	0.2014	1008	720254	152924	0.2123	433	725095	139973	0.193	575	TCZ001533	HMDB0000641	NA	ZDXPYRJPNDTMRX-VKHMYHEASA-N	Organic acids and derivatives	Carboxylic acids and derivatives	Amino acids, peptides, and analogues	L-alpha-amino acids
GMet / HILIC / Neg	133.014	5.1	C4H6O5	134.022	M-H	133.014	0.751799	Malic acid		Yes	High	188674	50227.5	0.2662	1008	202503	54071.1	0.267	433	178260	44413.7	0.2492	575	TCZ001571	HMDB0000744	NA	BJEPYKJPYRNKOW-UHFFFAOYSA-N	Organic acids and derivatives	Hydroxy acids and derivatives	Beta hydroxy acids and derivatives	Beta hydroxy acids and derivatives
GMet / HILIC / Neg	201.135	6.82	C8H18N4O2	202.143	M-H	201.136	3.48024	Symmetric dimethylarginine || Asymmetric dimethylarginine		No	High	3439.18	3379.7	0.9827	1008	3500.11	2381.92	0.6805	433	3393.3	3970.39	1.1701	575	TCZ001617	HMDB0003334 || HMDB0001539	NA	HVPFXCBJHIIJGS-LURJTMIESA-N || YDGMGEXADBMOMJ-LURJTMIESA-N	Organic acids and derivatives || Organic acids and derivatives	Carboxylic acids and derivatives || Carboxylic acids and derivatives	Amino acids, peptides, and analogues || Amino acids, peptides, and analogues	Arginine and derivatives || Arginine and derivatives
GMet / HILIC / Neg	173.104	7.72	C6H14N4O2	174.112	M-H	173.104	1.73306	L-Arginine		Yes	High	142083	53207.7	0.3745	1008	145605	51942.3	0.3567	433	139431	54034.6	0.3875	575	TCZ001701	HMDB0000517	NA	ODKSFYDXXFIFQN-BYPYZUCNSA-N	Organic acids and derivatives	Carboxylic acids and derivatives	Amino acids, peptides, and analogues	L-alpha-amino acids
GMet / HILIC / Neg	187.119	8.03	C7H16N4O2	188.127	M-H	187.12	4.27533	Homo-L-arginine		Yes	High	6045.92	6908.76	1.1427	1008	6746.53	2980.68	0.4418	433	5518.32	8740.78	1.584	575	TCZ001722	HMDB0000670	NA	QUOGESRFPZDMMT-YFKPBYRVSA-N	Organic acids and derivatives	Carboxylic acids and derivatives	Amino acids, peptides, and analogues	L-alpha-amino acids
GMet / HILIC / Neg	303.233	0.68	C20H32O2	304.24	M-H	303.233	0.659559	Arachidonic acid		No	High	242891	155783	0.6414	1008	225619	151453	0.6713	433	255898	157851	0.6169	575	TCZ001803	HMDB0001043	NA	YZXBAPSDXZZRGB-DOFZRALJSA-N	Lipids and lipid-like molecules	Fatty Acyls	Fatty acids and conjugates	Long-chain fatty acids
GMet / HILIC / Neg	349.002	0.589717	C15H10O8S	350.01	M-H	349.002	0.639251	Apigenin 7-sulfate		No	Middle	17582.6	48957.2	2.7844	1008	22539.3	55059.6	2.4428	433	13850	43482.9	3.1396	575	TCZ001845	HMDB0037851	NA	UQUHXFINOFUDCC-UHFFFAOYSA-N	Phenylpropanoids and polyketides	Flavonoids	Flavones	Flavones
GMet / HILIC / Neg	191.019	5.53	C6H8O7	192.027	M-H	191.02	1.57052	Citric acid		No	Middle	1.47407e+06	660490	0.4481	1008	1.34976e+06	591611	0.4383	433	1.56768e+06	693887	0.4426	575	TCZ001851	HMDB0000094	NA	KRKNYBCHXYNGOX-UHFFFAOYSA-N	Organic acids and derivatives	Carboxylic acids and derivatives	Tricarboxylic acids and derivatives	Tricarboxylic acids and derivatives
GMet / HILIC / Neg	287.023	0.5785	C11H12O7S	288.03	M-H	287.023	0.979712	5'-(3',4'-Dihydroxyphenyl)-gamma-valerolactone sulfate		No	Middle	21988.5	45879.1	2.0865	1008	22779.2	47230.4	2.0734	433	21393.1	44867	2.0973	575	TCZ001873	HMDB0029191	NA	YAXFVDUJDAQPTJ-UHFFFAOYSA-N	Organic acids and derivatives	Organic sulfuric acids and derivatives	Arylsulfates	Phenylsulfates
GMet / HILIC / Neg	129.019	5.4836	C5H6O4	130.027	M-H	129.019	-1.16029	Citraconic acid || Glutaconic acid || Itaconic acid || Mesaconic acid		No	Middle	29088.2	8985.78	0.3089	1008	28365.4	8389.32	0.2958	433	29632.6	9380.5	0.3166	575	TCZ001899	HMDB0000634 || HMDB0000620 || HMDB0002092 || HMDB0000749	NA	HNEGQIOMVPPMNR-IHWYPQMZSA-N || XVOUMQNXTGKGMA-OWOJBTEDSA-N || LVHBHZANLOWSRM-UHFFFAOYSA-N || HNEGQIOMVPPMNR-NSCUHMNNSA-N	Lipids and lipid-like molecules || Organic acids and derivatives || Lipids and lipid-like molecules || Lipids and lipid-like molecules	Fatty Acyls || Carboxylic acids and derivatives || Fatty Acyls || Fatty Acyls	Fatty acids and conjugates || Dicarboxylic acids and derivatives || Fatty acids and conjugates || Fatty acids and conjugates	Methyl-branched fatty acids || Dicarboxylic acids and derivatives || Branched fatty acids || Methyl-branched fatty acids
GMet / HILIC / Neg	205.035	5.45	C7H10O7	206.043	M-H	205.035	1.95088	2-Methylcitric acid	Yes	No	High	8465.56	3508.68	0.4145	1008	9301.54	3902.75	0.4196	433	7836.03	3034.8	0.3873	575	TCZ001911	HMDB0000379	NA	YNOXCRMFGMSKIJ-UHFFFAOYSA-N	Organic acids and derivatives	Carboxylic acids and derivatives	Tricarboxylic acids and derivatives	Tricarboxylic acids and derivatives
GMet / HILIC / Neg	173.009	5.46	C6H6O6	174.016	M-H	173.009	0.578004	cis-Aconitic acid || trans-Aconitic acid		No	Middle	318286	111431	0.3501	1008	310848	101480	0.3265	433	323886	118151	0.3648	575	TCZ001913	HMDB0000072 || HMDB0000958	NA	GTZCVFVGUGFEME-IWQZZHSRSA-N || GTZCVFVGUGFEME-HNQUOIGGSA-N	Organic acids and derivatives || Organic acids and derivatives	Carboxylic acids and derivatives || Carboxylic acids and derivatives	Tricarboxylic acids and derivatives || Tricarboxylic acids and derivatives	Tricarboxylic acids and derivatives || Tricarboxylic acids and derivatives
GMet / HILIC / Neg	113.024	4.96548	C5H8O4	132.042	M-H2O-H	113.024	-3.49484	2-Deoxy-L-ribono-1,4-lactone || Glutaric acid	Yes	No	Middle	56896.6	15732.1	0.2765	1008	59692.7	19184.1	0.3214	433	54790.9	12119.2	0.2212	575	TCZ001931	HMDB0033958 || HMDB0000661	NA	YIXDEYPPAGPYDP-UHFFFAOYSA-N || JFCQEDHGNNZCLN-UHFFFAOYSA-N	Organoheterocyclic compounds || Organic acids and derivatives	Lactones || Carboxylic acids and derivatives	Gamma butyrolactones || Dicarboxylic acids and derivatives	Gamma butyrolactones || Dicarboxylic acids and derivatives
GMet / HILIC / Neg	291.083	4.9083	C10H16N2O8	292.091	M-H	291.083	0.695677	Edetic Acid		No	High	7.90299e+06	3.12471e+06	0.3954	1008	8.1787e+06	3.84347e+06	0.4699	433	7.69536e+06	2.43123e+06	0.3159	575	TCZ001953	HMDB0015109	NA	KCXVZYZYPLLWCC-UHFFFAOYSA-N	Organic acids and derivatives	Carboxylic acids and derivatives	Tetracarboxylic acids and derivatives	Tetracarboxylic acids and derivatives
GMet / HILIC / Neg	159.103	0.969433	C8H16O3	160.11	M-H	159.103	0.848509	Hydroxyoctanoic acid		No	High	68350.8	47722.1	0.6982	1008	61337.6	59095.9	0.9635	433	73632.1	36082.5	0.49	575	TCZ001973	HMDB0000711	NA	JKRDADVRIYVCCY-UHFFFAOYSA-N	Lipids and lipid-like molecules	Fatty Acyls	Fatty acids and conjugates	Medium-chain fatty acids
GMet / HILIC / Neg	131.071	0.9584	C6H12O3	132.079	M-H	131.071	0.975041	Leucinic acid		Yes	High	130548	58306.2	0.4466	1008	151858	66352.1	0.4369	433	114501	45278.7	0.3954	575	TCZ001974	HMDB0000665	NA	LVRFTAZAXQPQHI-UHFFFAOYSA-N	Lipids and lipid-like molecules	Fatty Acyls	Fatty acids and conjugates	Hydroxy fatty acids
GMet / HILIC / Neg	145.014	4.99	C5H6O5	146.022	M-H	145.014	0	Oxoglutaric acid		No	High	231216	84034.1	0.3634	1008	251670	100402	0.3989	433	215813	65182.3	0.302	575	TCZ001994	HMDB0000208	NA	KPGXRSRHYNQIFN-UHFFFAOYSA-N	Organic acids and derivatives	Keto acids and derivatives	Gamma-keto acids and derivatives	Gamma-keto acids and derivatives
GMet / HILIC / Neg	130.062	4.98	C4H9N3O2	131.07	M-H	130.062	2.30659	Creatine	Yes	No	High	22716.1	11316.5	0.4982	1008	19850.2	10841.9	0.5462	433	24874.3	11195.4	0.4501	575	TCZ001995	HMDB0000064	NA	CVSVTCORWBXHQV-UHFFFAOYSA-N	Organic acids and derivatives	Carboxylic acids and derivatives	Amino acids, peptides, and analogues	Alpha amino acids and derivatives
GMet / HILIC / Neg	885.549	0.92	C47H83O13P	886.557	M-H	885.55	1.01632	PI(38:4)		No	Middle	663683	554231	0.8351	1008	677200	613354	0.9057	433	653505	505482	0.7735	575	TCZ002071	NA	NA	NA	Lipids and lipid-like molecules	Glycerophospholipids	Glycerophosphoinositols	Phosphoinositols
GMet / HILIC / Neg	146.046	4.94285	C5H9NO4	147.053	M-H	146.046	1.36601	L-Glutamic acid		Yes	High	63003.5	27715.7	0.4399	1008	76331.9	29769.9	0.39	433	52966.6	21111.7	0.3986	575	TCZ002072	HMDB0000148	NA	WHUUTDBJXJRKMK-VKHMYHEASA-N	Organic acids and derivatives	Carboxylic acids and derivatives	Amino acids, peptides, and analogues	Glutamic acid and derivatives
GMet / HILIC / Neg	117.019	4.94285	C4H6O4	118.027	M-H	117.019	0.662284	Succinic acid	Yes	No	High	16432	4012.17	0.2442	1008	16155.1	4014.21	0.2485	433	16640.5	4001.48	0.2405	575	TCZ002106	HMDB0000254	NA	KDYFGRWQOYBRFD-UHFFFAOYSA-N	Organic acids and derivatives	Carboxylic acids and derivatives	Dicarboxylic acids and derivatives	Dicarboxylic acids and derivatives
GMet / HILIC / Neg	154.062	4.95405	C6H9N3O2	155.07	M-H	154.062	1.3884	L-Histidine		Yes	High	90765.2	19186	0.2114	1008	91509.1	20286.9	0.2217	433	90205	18311.5	0.203	575	TCZ002119	HMDB0000177	NA	HNDVDQJCIGZPNO-YFKPBYRVSA-N	Organic acids and derivatives	Carboxylic acids and derivatives	Amino acids, peptides, and analogues	Histidine and derivatives
GMet / HILIC / Neg	112.04	4.98773	C5H9NO3	131.058	M-H2O-H	112.04	-2.71957	4-Hydroxyproline		No	High	3371.21	987.331	0.2929	1008	3563.34	998.907	0.2803	433	3226.54	954.15	0.2957	575	TCZ002171	HMDB0000725	NA	PMMYEEVYMWASQN-DMTCNVIQSA-N	Organic acids and derivatives	Carboxylic acids and derivatives	Amino acids, peptides, and analogues	Proline and derivatives
GMet / HILIC / Neg	861.55	0.93	C45H83O13P	862.557	M-H	861.55	-0.11607	PI(36:2)		No	Middle	78580	100099	1.2738	1008	71734	59542.2	0.83	433	83735.3	121852	1.4552	575	TCZ002190	NA	NA	NA	Lipids and lipid-like molecules	Glycerophospholipids	Glycerophosphoinositols	Phosphoinositols
GMet / HILIC / Neg	157.087	0.969433	C8H14O3	158.094	M-H	157.087	1.57811	cis-4-Hydroxycyclohexylacetic acid || trans-4-Hydroxycyclohexylacetic acid		No	Middle	16944.5	20850.2	1.2305	1008	17194.6	31056.9	1.8062	433	16756.3	6055.35	0.3614	575	TCZ002237	HMDB0000451 || HMDB0000909	NA	ALTAAUJNHYWOGS-UHFFFAOYSA-N || ALTAAUJNHYWOGS-LJGSYFOKSA-N	Organic oxygen compounds || Organic oxygen compounds	Organooxygen compounds || Organooxygen compounds	Alcohols and polyols || Alcohols and polyols	Cyclohexanols || Cyclohexanols
GMet / HILIC / Neg	131.082	6.929	C5H12N2O2	132.09	M-H	131.083	1.26561	Ornithine		No	High	37757.2	13392.7	0.3547	1008	40136.5	13880.3	0.3458	433	35965.5	12735	0.3541	575	TCZ002259	HMDB0000214	NA	AHLPHDHHMVZTML-BYPYZUCNSA-N	Organic acids and derivatives	Carboxylic acids and derivatives	Amino acids, peptides, and analogues	L-alpha-amino acids
GMet / HILIC / Neg	164.038	4.50437	C5H11NO3S	165.046	M-H	164.039	3.42053	Methionine sulfoxide		No	High	37.1489	51.9384	1.3981	1008	39.6075	49.504	1.2499	433	35.2975	53.6672	1.5204	575	TCZ002271	HMDB0002005	NA	QEFRNWWLZKMPFJ-UHFFFAOYSA-N	Organic acids and derivatives	Carboxylic acids and derivatives	Amino acids, peptides, and analogues	Alpha amino acids
GMet / HILIC / Neg	599.32	2.96	C27H53O12P	600.327	M-H	599.32	1.00113	PI(18:0/0:0)		No	High	12090.3	9531.18	0.7883	1008	13379.2	9967.33	0.745	433	11119.7	9077.68	0.8164	575	TCZ002276	HMDB0240261	LMGP06050004	MXAFDFDAIFZFET-HULSJBAWSA-N	Lipids and lipid-like molecules	Glycerophospholipids	Glycerophosphoinositols	1-acyl-sn-glycerol-3-phosphoinositols
GMet / HILIC / Neg	111.02	3.59563	C4H4N2O2	112.027	M-H	111.02	0.91425	Uracil		No	High	10420.5	5877.73	0.5641	1008	9849.17	5047.1	0.5124	433	10850.8	6403.57	0.5901	575	TCZ002306	HMDB0000300	NA	ISAKRJDGNUQOIC-UHFFFAOYSA-N	Organoheterocyclic compounds	Diazines	Pyrimidines and pyrimidine derivatives	Pyrimidones
GMet / HILIC / Neg	259.006	2.41652	C6H13O7PS	260.012	M-H	259.005	-4.71188	5-Methylthioribose 1-phosphate || 5-Methylthioribulose 1-phosphate		No	Middle	107.049	412.29	3.8514	1008	132.24	555.692	4.2021	433	88.0781	254.89	2.8939	575	TCZ002498	HMDB0000963 || HMDB0001299	NA	JTFITTQBRJDSTL-WATOWXBHSA-N || CNSJRYUMVMWNMC-RITPCOANSA-N	Organic oxygen compounds || Organic oxygen compounds	Organooxygen compounds || Organooxygen compounds	Carbohydrates and carbohydrate conjugates || Carbonyl compounds	Pentoses || Glycerone phosphates
GMet / HILIC / Neg	159.066	4.34333	C7H12O4	160.074	M-H	159.066	1.22025	3-Methyladipic acid		No	High	5082.66	2402.48	0.4727	1008	5527.46	2809.32	0.5082	433	4747.7	1981.04	0.4173	575	TCZ002505	HMDB0000555	NA	SYEOWUNSTUDKGM-YFKPBYRVSA-N	Lipids and lipid-like molecules	Fatty Acyls	Fatty acids and conjugates	Medium-chain fatty acids
GMet / HILIC / Neg	175.025	5.52907	C6H8O6	176.032	M-H	175.025	0.878733	D-Glucurono-6,3-lactone || D-Glucuronic acid	Yes	No	Middle	956.82	466.745	0.4878	1008	1007.3	483.608	0.4801	433	918.809	450.332	0.4901	575	TCZ002542	HMDB0006355 || HMDB0000127	NA	OGLCQHRZUSEXNB-WHDMSYDLSA-N || AEMOLEFTQBMNLQ-WAXACMCWSA-N	Organoheterocyclic compounds || Organic oxygen compounds	Furofurans || Organooxygen compounds	Isosorbides || Carbohydrates and carbohydrate conjugates	Isosorbides || Glucuronic acid derivatives
GMet / HILIC / Neg	177.04	5.29837	C6H10O6	178.048	M-H	177.041	3.42803	2-Keto-3-deoxy-D-gluconic acid || Gluconolactone		No	Middle	798.141	490.214	0.6142	1008	877.131	547.563	0.6243	433	738.659	433.227	0.5865	575	TCZ002808	HMDB0001353 || HMDB0000150	NA	WPAMZTWLKIDIOP-NQXXGFSBSA-N || PHOQVHQSTUBQQK-SQOUGZDYSA-N	Organic acids and derivatives || Organic oxygen compounds	Keto acids and derivatives || Organooxygen compounds	Medium-chain keto acids and derivatives || Carbohydrates and carbohydrate conjugates	Medium-chain keto acids and derivatives || Gluconolactones
GMet / HILIC / Neg	88.0406	5.11562	C3H7NO2	89.0477	M-H	88.0404	-2.36539	L-Alanine		Yes	High	157.356	174.722	1.1104	1008	172.951	216.583	1.2523	433	145.612	133.908	0.9196	575	TCZ002860	HMDB0000161	NA	QNAYBMKLOCPYGJ-REOHCLBHSA-N	Organic acids and derivatives	Carboxylic acids and derivatives	Amino acids, peptides, and analogues	Alanine and derivatives
GMet / HILIC / Neg	126.02	3.55008	C5H5NO3	127.027	M-H	126.02	-0.714968	Hydroxyminaline		No	High	948.789	3276.06	3.4529	1008	1169.24	3946.3	3.3751	433	782.781	2654.02	3.3905	575	TCZ002936	HMDB0034368	NA	FCGOBISRCUOUQH-UHFFFAOYSA-N	Organoheterocyclic compounds	Pyrroles	Pyrrole carboxylic acids and derivatives	Pyrrole 2-carboxylic acids
GMet / HILIC / Neg	255.091	1.23467	C10H18N4O5	274.128	M-H2O-H	255.109	73.5524	Glutamyl-Glutamine		No	Middle	58.7954	169.395	2.8811	1008	77.4083	164.539	2.1256	433	44.7791	171.776	3.8361	575	TCZ002954	HMDB0028817	NA	MGHKSHCBDXNTHX-WDSKDSINSA-N	Organic acids and derivatives	Carboxylic acids and derivatives	Amino acids, peptides, and analogues	Dipeptides
GMet / HILIC / Neg	165.021	2.3937	C8H6O4	166.027	M-H	165.019	-7.70152	Benzoquinoneacetic acid		No	Low	936.595	4644.64	4.9591	1008	904.403	2373.84	2.6248	433	960.837	5796.87	6.0331	575	TCZ003027	HMDB0002334	NA	RAPRJRLALQKSHB-UHFFFAOYSA-N	Organic oxygen compounds	Organooxygen compounds	Carbonyl compounds	P-benzoquinones
GMet / HILIC / Neg	159.029	3.50485	C6H8O5	160.037	M-H	159.03	2.67434	2-Keto-3-deoxy-D-gluconic acid || 2-Methyl-4-oxopentanedioic acid || Oxoadipic acid		No	Middle	435.974	286.252	0.6566	1008	452.529	273.18	0.6037	433	423.507	295.337	0.6974	575	TCZ003065	HMDB0001353 || HMDB0039447 || HMDB0000225	LMFA01050486 || ||	WPAMZTWLKIDIOP-NQXXGFSBSA-N || AVSMSTWODLACGT-UHFFFAOYSA-N || FGSBNBBHOZHUBO-UHFFFAOYSA-N	Organic acids and derivatives || Organic acids and derivatives || Organic acids and derivatives	Keto acids and derivatives || Keto acids and derivatives || Keto acids and derivatives	Medium-chain keto acids and derivatives || Gamma-keto acids and derivatives || Medium-chain keto acids and derivatives	Medium-chain keto acids and derivatives || Gamma-keto acids and derivatives || Medium-chain keto acids and derivatives
GMet / HILIC / Neg	111.008	5.51772	C5H4O3	112.016	M-H	111.009	3.1493	2-Furoic acid || 3-Furoic acid		No	Middle	7521.67	3260.65	0.4335	1008	7059.03	3001.84	0.4252	433	7870.06	3403.99	0.4325	575	TCZ003198	HMDB0000617 || HMDB0000444	NA	SMNDYUVBFMFKNZ-UHFFFAOYSA-N || IHCCAYCGZOLTEU-UHFFFAOYSA-N	Organoheterocyclic compounds || Organoheterocyclic compounds	Furans || Furans	Furoic acid and derivatives || Furoic acid and derivatives	Furoic acids || Furoic acids
GMet / HILIC / Neg	133.032	4.21	C5H10O2S	134.04	M-H	133.033	3.00678	Methyl 3-(methylthio)propanoate		No	High	598.965	851.243	1.4212	1008	616.506	836.032	1.3561	433	585.755	863.01	1.4733	575	TCZ003252	HMDB0034377	NA	DMMJVMYCBULSIS-UHFFFAOYSA-N	Organic acids and derivatives	Carboxylic acids and derivatives	Carboxylic acid derivatives	Methyl esters
GMet / HILIC / Neg	147.03	4.97657	C5H8O5	148.037	M-H	147.03	2.60967	D-2-Hydroxyglutaric acid || L-2-Hydroxyglutaric acid	Yes	No	Middle	23993.2	4941.4	0.206	1008	23838	4936.53	0.2071	433	24110.1	4946.15	0.2051	575	TCZ003340	HMDB0000606 || HMDB0000694	NA	HWXBTNAVRSUOJR-GSVOUGTGSA-N || HWXBTNAVRSUOJR-VKHMYHEASA-N	Organic acids and derivatives || Lipids and lipid-like molecules	Hydroxy acids and derivatives || Fatty Acyls	Short-chain hydroxy acids and derivatives || Fatty acids and conjugates	Short-chain hydroxy acids and derivatives || Hydroxy fatty acids
GMet / HILIC / Neg	186.056	3.57	C11H9NO2	187.063	M-H	186.056	1.61242	Indoleacrylic acid		Yes	High	2483.96	3832.91	1.5431	1008	2938.62	4452.19	1.5151	433	2141.59	3253	1.519	575	TCZ003597	HMDB0000734	NA	SXOUIMVOMIGLHO-AATRIKPKSA-N	Organoheterocyclic compounds	Indoles and derivatives	Indoles	Indoles
GMet / HILIC / Neg	151.04	3.55008	C8H8O3	152.047	M-H	151.04	1.01298	2-Hydroxyphenylacetic acid || 3-Hydroxyphenylacetic acid || 4-Hydroxyphenylacetic acid	Yes	No	Middle	3010.6	2647.31	0.8793	1008	3190.82	2768.96	0.8678	433	2874.88	2545.91	0.8856	575	TCZ003647	HMDB0000669 || HMDB0000440 || HMDB0060390	NA	CCVYRRGZDBSHFU-UHFFFAOYSA-N || FVMDYYGIDFPZAX-UHFFFAOYSA-N || HBMCQTHGYMTCOF-UHFFFAOYSA-N	Benzenoids || Benzenoids || Benzenoids	Benzene and substituted derivatives || Phenols || Phenol esters	Phenylacetic acids || 1-hydroxy-4-unsubstituted benzenoids ||	2(hydroxyphenyl)acetic acids || 1-hydroxy-4-unsubstituted benzenoids || Phenol esters

## Sheet: NMR metabolites
Compound Name	Overlapping	All_mean	All_sd	All_CV	All_num	Male_mean	Male_sd	Male_CV	Male_num	Female_mean	Female_sd	Female_CV	Female_num	jMorp ID	HMDB	InChI_Key	SuperClass	Class	SubClass	DirectParent
Succinate	Yes	6.8305	1.4101	0.2064	1008	6.9328	1.4249	0.2055	433	6.7534	1.3952	0.2066	575	TCN000001	HMDB0000254	KDYFGRWQOYBRFD-UHFFFAOYSA-N	Organic acids and derivatives	Carboxylic acids and derivatives	Dicarboxylic acids and derivatives	Dicarboxylic acids and derivatives
Acetone		6.8563	6.3118	0.9206	1008	6.3781	6.0752	0.9525	433	7.2163	6.4661	0.896	575	TCN000002	HMDB0001659	CSCPPACGZOOCGX-UHFFFAOYSA-N	Organic oxygen compounds	Organooxygen compounds	Carbonyl compounds	Ketones
3-Hydroxyisobutyrate		11.8726	3.8884	0.3275	1008	12.9139	3.9448	0.3055	433	11.0885	3.6579	0.3299	575	TCN000003	HMDB0000023	DBXBTMSZEOQQDU-VKHMYHEASA-N	Organic acids and derivatives	Hydroxy acids and derivatives	Beta hydroxy acids and derivatives	Beta hydroxy acids and derivatives
Formate		16.7361	3.4183	0.2042	1008	17.2363	3.6823	0.2136	433	16.3595	3.1566	0.193	575	TCN000004	HMDB0000142	BDAGIHXWWSANSR-UHFFFAOYSA-N	Organic acids and derivatives	Carboxylic acids and derivatives	Carboxylic acids	Carboxylic acids
2-Aminobutyrate		16.6137	5.7232	0.3445	1008	17.0829	6.0075	0.3517	433	16.2603	5.4783	0.3369	575	TCN000005	HMDB0000452	QWCKQJZIFLGMSD-VKHMYHEASA-N	Organic acids and derivatives	Carboxylic acids and derivatives	Amino acids, peptides, and analogues	L-alpha-amino acids
3-Methyl-2-oxovalerate		18.6892	4.7786	0.2557	1008	20.9612	5.2427	0.2501	433	16.9783	3.5423	0.2086	575	TCN000006	HMDB0000491	JVQYSWDUAOAHFM-UHFFFAOYSA-N	Organic acids and derivatives	Keto acids and derivatives	Short-chain keto acids and derivatives	Short-chain keto acids and derivatives
Methionine	Yes	23.2699	6.2047	0.2666	1008	24.6007	6.243	0.2538	433	22.2678	5.9886	0.2689	575	TCN000007	HMDB0000696	FFEARJCKVFRZRR-BYPYZUCNSA-N	Organic acids and derivatives	Carboxylic acids and derivatives	Amino acids, peptides, and analogues	Methionine and derivatives
2-Oxoisocaproate		24.665	6.7146	0.2722	1008	28.0028	7.2634	0.2594	433	22.1515	4.9657	0.2242	575	TCN000008	HMDB0000695	BKAJNAXTPSGJCU-UHFFFAOYSA-N	Organic acids and derivatives	Keto acids and derivatives	Short-chain keto acids and derivatives	Short-chain keto acids and derivatives
Creatine	Yes	32.6066	17.2192	0.5281	1008	28.2704	17.587	0.6221	433	35.872	16.2023	0.4517	575	TCN000009	HMDB0000064	CVSVTCORWBXHQV-UHFFFAOYSA-N	Organic acids and derivatives	Carboxylic acids and derivatives	Amino acids, peptides, and analogues	Alpha amino acids and derivatives
2-Hydroxybutyrate		35.1789	17.1704	0.4881	1008	36.5961	19.7295	0.5391	433	34.1117	14.8866	0.4364	575	TCN000010	HMDB0000008	AFENDNXGAFYKQO-UHFFFAOYSA-N	Organic acids and derivatives	Hydroxy acids and derivatives	Alpha hydroxy acids and derivatives	Alpha hydroxy acids and derivatives
Acetate		36.6458	16.367	0.4466	1008	36.7751	22.6477	0.6158	433	36.5485	9.1598	0.2506	575	TCN000011	HMDB0000042	QTBSBXVTEAMEQO-UHFFFAOYSA-N	Organic acids and derivatives	Carboxylic acids and derivatives	Carboxylic acids	Carboxylic acids
Tryptophan	Yes	49.2907	8.9682	0.1819	1008	52.3109	9.0018	0.1721	433	47.0163	8.2495	0.1755	575	TCN000012	HMDB0000929	QIVBCDIJIAJPQS-VIFPVBQESA-N	Organoheterocyclic compounds	Indoles and derivatives	Indolyl carboxylic acids and derivatives	Indolyl carboxylic acids and derivatives
Carnitine	Yes	53.429	11.4917	0.2151	1008	56.9219	11.6512	0.2047	433	50.7986	10.6478	0.2096	575	TCN000013	HMDB0000062	PHIQHXFUZVPYII-ZCFIWIBFSA-N	Organic nitrogen compounds	Organonitrogen compounds	Quaternary ammonium salts	Carnitines
Cysteine		59.8234	20.1795	0.3373	1008	65.7982	22.753	0.3458	433	55.3242	16.66	0.3011	575	TCN000014	HMDB0000574	XUJNEKJLAYXESH-REOHCLBHSA-N	Organic acids and derivatives	Carboxylic acids and derivatives	Amino acids, peptides, and analogues	Cysteine and derivatives
Glutamate	Yes	51.7638	17.9177	0.3461	1008	59.3328	19.2968	0.3252	433	46.064	14.3951	0.3125	575	TCN000015	HMDB0000148	WHUUTDBJXJRKMK-VKHMYHEASA-N	Organic acids and derivatives	Carboxylic acids and derivatives	Amino acids, peptides, and analogues	Glutamic acid and derivatives
Creatinine	Yes	56.2012	16.8195	0.2993	1008	66.0714	20.0357	0.3032	433	48.7685	8.0838	0.1658	575	TCN000016	HMDB0000562	DDRJAANPRJIHGJ-UHFFFAOYSA-N	Organic acids and derivatives	Carboxylic acids and derivatives	Amino acids, peptides, and analogues	Alpha amino acids and derivatives
Asparagine		55.8278	11.4368	0.2049	1008	57.0667	11.3642	0.1991	433	54.8948	11.4125	0.2079	575	TCN000017	HMDB0000168	DCXYFEDJOCDNAF-REOHCLBHSA-N	Organic acids and derivatives	Carboxylic acids and derivatives	Amino acids, peptides, and analogues	Asparagine and derivatives
Isoleucine	Yes	59.1951	18.0522	0.305	1008	65.8383	18.0237	0.2738	433	54.1925	16.397	0.3026	575	TCN000018	HMDB0000172	AGPKZVBTJJNPAG-WHFBIAKZSA-N	Organic acids and derivatives	Carboxylic acids and derivatives	Amino acids, peptides, and analogues	Isoleucine and derivatives
Phenylalanine	Yes	57.7856	10.2288	0.177	1008	60.4423	9.2661	0.1533	433	55.785	10.4692	0.1877	575	TCN000019	HMDB0000159	COLNVLDHVKWLRT-QMMMGPOBSA-N	Organic acids and derivatives	Carboxylic acids and derivatives	Amino acids, peptides, and analogues	Phenylalanine and derivatives
Arginine	Yes	57.733	15.7466	0.2727	1008	59.755	16.3723	0.274	433	56.2104	15.095	0.2685	575	TCN000020	HMDB0000517	ODKSFYDXXFIFQN-BYPYZUCNSA-N	Organic acids and derivatives	Carboxylic acids and derivatives	Amino acids, peptides, and analogues	L-alpha-amino acids
Ornithine	Yes	66.411	16.6158	0.2502	1008	70.5977	16.9157	0.2396	433	63.2583	15.6785	0.2478	575	TCN000021	HMDB0000214	AHLPHDHHMVZTML-BYPYZUCNSA-N	Organic acids and derivatives	Carboxylic acids and derivatives	Amino acids, peptides, and analogues	L-alpha-amino acids
Tyrosine	Yes	65.5508	14.9955	0.2288	1008	69.0855	14.0328	0.2031	433	62.889	15.1581	0.241	575	TCN000022	HMDB0000158	OUYCCCASQSFEME-QMMMGPOBSA-N	Organic acids and derivatives	Carboxylic acids and derivatives	Amino acids, peptides, and analogues	Tyrosine and derivatives
Pyruvate	Yes	80.2137	19.524	0.2434	1008	81.9007	20.3846	0.2489	433	78.9433	18.7681	0.2377	575	TCN000023	HMDB0000243	LCTONWCANYUPML-UHFFFAOYSA-N	Organic acids and derivatives	Keto acids and derivatives	Alpha-keto acids and derivatives	Alpha-keto acids and derivatives
Glycerol	Yes	79.0128	29.3005	0.3708	1008	70.7127	25.5187	0.3609	433	85.2631	30.4128	0.3567	575	TCN000024	HMDB0000131	PEDCQBHIVMGVHV-UHFFFAOYSA-N	Organic oxygen compounds	Organooxygen compounds	Carbohydrates and carbohydrate conjugates	Sugar alcohols
Histidine	Yes	79.0557	10.7209	0.1356	1008	81.4882	11.0063	0.1351	433	77.2238	10.1315	0.1312	575	TCN000025	HMDB0000177	HNDVDQJCIGZPNO-YFKPBYRVSA-N	Organic acids and derivatives	Carboxylic acids and derivatives	Amino acids, peptides, and analogues	Histidine and derivatives
3-Hydroxybutyrate	Yes	85.9261	113.302	1.3186	1008	70.1561	102.773	1.4649	433	97.8016	119.345	1.2203	575	TCN000026	HMDB0000357	WHBMMWSBFZVSSR-UHFFFAOYSA-N	Organic acids and derivatives	Hydroxy acids and derivatives	Beta hydroxy acids and derivatives	Beta hydroxy acids and derivatives
Leucine	Yes	109.57	26.2081	0.2392	1008	122.481	26.0955	0.2131	433	99.8471	21.7269	0.2176	575	TCN000027	HMDB0000687	ROHFNLRQFUQHCH-YFKPBYRVSA-N	Organic acids and derivatives	Carboxylic acids and derivatives	Amino acids, peptides, and analogues	Leucine and derivatives
Serine	Yes	116.134	22.8312	0.1966	1008	113.727	21.363	0.1878	433	117.948	23.7347	0.2012	575	TCN000028	HMDB0000187	MTCFGRXMJLQNBG-REOHCLBHSA-N	Organic acids and derivatives	Carboxylic acids and derivatives	Amino acids, peptides, and analogues	Serine and derivatives
Lysine		124.414	24.6568	0.1982	1008	132.571	23.7803	0.1794	433	118.272	23.5158	0.1988	575	TCN000029	HMDB0000182	KDXKERNSBIXSRK-YFKPBYRVSA-N	Organic acids and derivatives	Carboxylic acids and derivatives	Amino acids, peptides, and analogues	L-alpha-amino acids
Threonine		135.851	30.2463	0.2226	1008	139.478	28.8577	0.2069	433	133.119	30.9968	0.2328	575	TCN000030	HMDB0000167	AYFVYJQAPQTCCC-GBXIJSLDSA-N	Organic acids and derivatives	Carboxylic acids and derivatives	Amino acids, peptides, and analogues	L-alpha-amino acids
Proline	Yes	160.423	47.328	0.295	1008	176.243	46.9496	0.2664	433	148.511	44.0424	0.2966	575	TCN000031	HMDB0000162	ONIBWKKTOPOVIA-BYPYZUCNSA-N	Organic acids and derivatives	Carboxylic acids and derivatives	Amino acids, peptides, and analogues	Proline and derivatives
Valine	Yes	212.746	43.9488	0.2066	1008	232.024	40.766	0.1757	433	198.229	40.5752	0.2047	575	TCN000032	HMDB0000883	KZSNJWFQEVHDMF-BYPYZUCNSA-N	Organic acids and derivatives	Carboxylic acids and derivatives	Amino acids, peptides, and analogues	Valine and derivatives
Glycine		219.867	63.2507	0.2877	1008	198.719	41.6302	0.2095	433	235.793	71.5735	0.3035	575	TCN000033	HMDB0000123	DHMQDGOQFOQNFH-UHFFFAOYSA-N	Organic acids and derivatives	Carboxylic acids and derivatives	Amino acids, peptides, and analogues	Alpha amino acids
Alanine	Yes	344.588	82.8992	0.2406	1008	375.182	80.6072	0.2148	433	321.549	76.997	0.2395	575	TCN000034	HMDB0000161	QNAYBMKLOCPYGJ-REOHCLBHSA-N	Organic acids and derivatives	Carboxylic acids and derivatives	Amino acids, peptides, and analogues	Alanine and derivatives
Glutamine	Yes	526.946	69.0955	0.1311	1008	525.032	70.3213	0.1339	433	528.387	68.1839	0.129	575	TCN000035	HMDB0000641	ZDXPYRJPNDTMRX-VKHMYHEASA-N	Organic acids and derivatives	Carboxylic acids and derivatives	Amino acids, peptides, and analogues	L-alpha-amino acids
Lactate	Yes	2324.07	627.887	0.2702	1008	2538.27	665.702	0.2623	433	2162.76	545.379	0.2522	575	TCN000036	HMDB0000190	JVTAAEKCZFNVCJ-REOHCLBHSA-N	Organic acids and derivatives	Hydroxy acids and derivatives	Alpha hydroxy acids and derivatives	Alpha hydroxy acids and derivatives
Glucose	Yes	4872.94	1168.49	0.2398	1008	5174.22	1508.69	0.2916	433	4646.07	749.827	0.1614	575	TCN000037	HMDB0000122	WQZGKKKJIJFFOK-GASJEMHNSA-N	Organic oxygen compounds	Organooxygen compounds	Carbohydrates and carbohydrate conjugates	Hexoses
