# Supplementary material for: Identification of critical genetic variants associated with metabolic phenotypes of the Japanese population
Source: Commun Biol. 2020 Nov 11;3:662. doi: 10.1038/s42003-020-01383-5 (PMC7659008; doi:10.1038/s42003-020-01383-5)
Supplement: Supplementary file 5 — Supplementary Data 2 [file 42003_2020_1383_MOESM5_ESM.xlsx]

## Sheet: Sheet1
genes	metabolites	Chr	Position(GRCh37)	rsID	variant	Sex	p-Value	MAF	Novel locus or Association for MGWAS studies	Shin et al. Nat Genet. 46, 543-550 (2014)			Koshiba et al. Sci. Rep. 6, 31463 (2016)			Long et al. Nat. Genet. 49, 568-578 (2017)			Yousri, et al. Nat. Commun. 9, 333 (2018)			Tabassum et al. 2018
										rsID	metabolites	p-value	rsID	metabolites	p-value	rsID	metabolites	p-value	rsID	metabolites	p-value	rsID	metabolites	p-value
CPS1	Glycine	chr2	211540507	rs1047891	exonic(missense T1406N)	all	8.711e-60	0.153		rs715	Glycine	1.58e-147	rs1047891	Glycine	2.2e-51	rs1047891	Glycine	6.81e-112		glycine (sentinel)	1.1751e-05
	Acetylglycine	chr2	211540507	rs1047891	exonic(missense T1406N)	all	1.815e-22	0.153								rs1047891	Acetylglycine	1.86e-60
PRODH	Proline	chr22	18910355	rs5747933	exonic(T275N)	all	4.969e-30	0.149		rs2540647	Valine/ Proline (ratio)	2.04e-70	rs5747933	Proline	1.3e-15	rs2540645	Proline	1.66e-18
ASPG	Asparagine	chr14	104571054	rs8012505	exonic(S344R)	all	3.716e-25	0.133		rs4144027	Asparagine	1.33e-11	rs8012505	Asparagine	6.5e-15
ACADS	Ethylmalonic acid	chr12	121176083	rs1799958	exonic (missense G209S)	all	9.427e-25	0.111		rs2066938	Butyrylcarnitine	3.16E-630				rs1799958	Ethylmalonic acid	8.4E-323	rs1799958	Ethylmalonic acid	2.18e-53
SLC22A12	Uric acid	chr11	64361219	rs121907892	exonic (stopgain)	all	2.091e-24	0.018	Novel Association
PAH	Phenylalanine	chr12	103306579	rs118092776	exonic(missense R53H)	all	7.281e-23	0.049		rs1498694	Phenylalanine	7.34e-11	rs118092776	Phenylalanine	2.9e-13
	Glutamylphenylalanine	chr12	103306579	rs118092776	exonic(missense R53H)	all	3.125e-11	0.049	Novel Association
MTHFR	Formic acid	chr1	11856378	rs1801133	exonic(A222V)	all	2.177e-20	0.38					rs1801133	Formic acid	4.5e-09
ACSM2A	Indolepropionic acid	chr16	20477004	rs59261767	exonic (stopgain R115Ter)	all	1.123e-18	0.182		rs1394678	Indolepropionate	1.7e-20				rs9924150	Indolepropionic acid	2.48e-12
FADS1,2	PC(20:4(5Z,8Z,11Z,14Z)/0:0)	chr11	61588305	rs174564	intronic	all	2.164e-44	0.382								rs174564	2-arachidonoyl-GPC (20:4)	8.21e-56				rs28456	LPC(20:4;0)	5.4e-48
	PC(42:8)	chr11	61597212	rs174570	intronic	all	5.695e-33	0.38
	PC(0:0/20:4(5Z,8Z,11Z,14Z))	chr11	61571348	rs174548	intronic	all	2.266e-18	0.379		rs174548	arachidonate (20:4n6)/ dihomo-linolenate (20:3n3 or n6) (ratio)	1.53E-361				rs174564	2-arachidonoyl-GPC (20:4)	8.21e-56	rs174548	X - 24439 (sentinel)	1.18e-13
	PC(40:6)	chr11	61579760	rs174555	intronic	all	7.003e-16	0.379		rs2727271	X-12990 (docosapentaenoic acid (n6-DPA))	rs2727271				rs61896141	dihomo-linolenate (20:3n3 or n6)	7.02e-12
	LysoPE(20:4(5Z,8Z,11Z,14Z)/0:0)	chr11	61546592	rs174530	downstream	all	1.281e-14	0.386								rs99780	1-arachidonoyl-GPE (20:4n6)	9.78e-20				rs28456	LPE(20:4;0)	6.5e-20
	PE(18:2(9Z,12Z)/0:0)	chr11	61579760	rs174555	intronic	all	6.14e-11	0.379								rs174535	1-linoleoyl-GPE (18:2)	5.82e-32				rs174584	LPE(18:2;0)	3e-15
	PC(42:6)	chr11	61605499	rs174578	intronic	all	1.736e-09	0.382
UMPS	Orotic acid	chr3	124462259	rs9875527	intronic	all	4.504e-20	0.235								rs17843826	Orotic acid	1.51e-84
SLC22A4	Indoleacrylic acid	chr5	131664516 (INDEL)		intronic	all	1.59e-16	0.204	Novel Association	rs2405522	tryptophan betaine	4.49e-29				rs2405522	Tryptophan betaine	rs2405522	rs274554	tryptophan betaine	1.05e-13
	Phenylalanylvaline or Valylphenylalanine	chr5	131659885	rs34376246	intronic	all	4.023e-14	0.278	Novel Association	rs272889	Valine/ Isovalerylcarnitine (ratio)	2.56e-51				rs10075801	Isovalerylcarnitine	7.37e-14	rs272889	X - 21365 (sentinel)	1.08e-08
UGT1A	Biliverdin	chr2	234671462	rs28946889	intronic	all	5.495e-13	0.509		rs887829	biliverdin	2.5e-168				rs887829	Biliverdin	1.34e-88	rs887829	bilirubin (E,E)*	5.1e-17
ADAMTSL1	PE(16:0/0:0)	chr9	18389546	rs138884716	intronic	all	3.566e-12	0.018	Novel Locus
	PE(0:0/16:0)	chr9	18389546	rs138884716	intronic	all	8.478e-11	0.018
	LysoPE(18:0/0:0)	chr9	18389546	rs138884716	intronic	all	8.168e-10	0.018
	NeuAcalpha2-3Galbeta-Cer(d18:1/16:0)	chr9	18389546	rs138884716	intronic	all	1.291e-09	0.018
	PC(0:0/16:0)	chr9	18389546	rs138884716	intronic	all	2.383e-09	0.018
	PC(16:0/0:0)	chr9	18337632	rs139140109	intronic	all	4.191e-09	0.019
SLC6A13	3-dehydroxycarnitine or 2-amino-heptanoic acid	chr12	345175	rs2080402	intronic	all	4.642e-12	0.407		rs7969761	Betaine/ Pyroglutamine (ratio)	1.01e-27				rs11613331	Deoxycarnitine	4.26e-40
PSPH	serine	chr7	56159209	rs35935362(INDEL)	intergenic	all	2.778e-11	0.649		rs4947534	serine	1.96e-14
ZNF516, C18orf65	PC(0:0/20:4(5Z,8Z,11Z,14Z))	chr18	74207594	rs3813101	upstream (ZNF516), 5’UTR (C18orf65)	all	5.502e-11	0.044	Novel Locus
	PC(20:4(5Z,8Z,11Z,14Z)/0:0)	chr18	74207594	rs3813101		all	4.725e-10	0.044
SEMA6D	8-Hydroxy-5,6-octadienoic acid or 5-oxo-7-octenoic acid	chr15	47769424	rs281320	intronic	all	2.097e-10	0.833	Novel Locus
SLC7A5	L-kynurenine	chr16	87877246	rs58852522	intronic	all	6.078e-10	0.114		rs8051149	Kynurenine	9.07e-26				rs28582913	Kynurenine	1.31e-12
TMEM51-AS1,TMEM51	Glutaric acid	chr1	15477364	rs61782694	intronic (TMEM51-AS1) upstream (TMEM51)	all	6.965e-10	0.034	Novel Locus
NUBPL	Ribonic acid	chr14	32134416	rs148726144	intronic	all	8.365e-10	0.02	Novel Locus
LOC105373893	L-Palmitoylcarnitine	chr2	220999935	rs77317066	Intronic (ncRNA)	all	8.744e-10	0.012	Novel Locus
	Oleoylcarnitine	chr2	220999935	rs77317066	Intronic (ncRNA)	all	2.999e-09	0.012
MIGA2	L-Octanoylcarnitine	chr9	131826491	rs566804911	intronic	all	1.388e-09	0.013	Novel Locus
ENOSF1	Ribonic acid	chr18	811700	rs4520909	intergenic	all	1.937e-09	0.332	Novel Locus
LOC105375130	PC(16:1(9Z)/0:0)	chr7	3143819	rs75355767	Intronic (ncRNA)	all	2.081e-09	0.016	Novel Locus
LINC01182	Tryptophan	chr4	13666540	rs35802998	Intronic (ncRNA)	all	2.929e-09	0.014	Novel Locus
GLYATL2	Acetylglycine	chr11	58608855	rs35017121(INDEL)	intronic	all	3.814e-09	0.166	Novel Locus
CPS1	Homo-L-arginine	chr2	211540507	rs1047891	exonic(missense T1406N)	female	7.08e-16	0.163								rs1047891	Homoarginine	1.22e-33
PRB2	SM(d18:1/18:1(9Z))	chr12	11599279	rs11371898(INDEL)	intergenic	female	2.527e-11	0.936	Novel Locus
TXNDC9	3,4,5-Trimethoxycinnamic acid or Trans-2, 3, 4-Trimethoxycinnamic acid	chr2	99942848	rs57242893	intronic	female	2.335e-09	0.359	Novel Locus
AGBL4	PA(20:3(8Z,11Z,14Z)/0:0)	chr1	49544963	rs117641873	intronic	female	3.344e-09	0.023	Novel Locus
ZNF385D	PI(38:4)	chr3	21982634	rs625615	intronic	female	3.769e-09	0.344	Novel Association													rs13070110	Total ceramides	3.9e-09
