# Supplementary material for: Identification of critical genetic variants associated with metabolic phenotypes of the Japanese population
Source: Commun Biol. 2020 Nov 11;3:662. doi: 10.1038/s42003-020-01383-5 (PMC7659008; doi:10.1038/s42003-020-01383-5)
Supplement: Supplementary file 6 — Supplementary Data 3 [file 42003_2020_1383_MOESM6_ESM.xlsx]

## Sheet: Comp. with gnomAD
genes	metabolites	Chr	Position(GRCh37)	rsID	variant	Sex	p-Value	MAF (this study)	MAF in other populations (gnomAD ver2.1.1, WGS data)
									AF_afr	AF_sas	AF_amr	AF_eas	AF_nfe	AF_fin	AF_asj	AF_oth
CPS1	Glycine	chr2	211540507	rs1047891	exonic(missense T1406N)	all	8.711e-60	0.153	0.3728	.	0.3101	0.1581	0.3173	0.3429	0.3172	0.3373
	Acetylglycine	chr2	211540507	rs1047891	exonic(missense T1406N)	all	1.815e-22	0.153	0.3728	.	0.3101	0.1581	0.3173	0.3429	0.3172	0.3373
PRODH	Proline	chr22	18910355	rs5747933	exonic(T275N)	all	4.969e-30	0.149	0.0117	.	0.143	0.1794	0.0368	0.0084	0.0931	0.0442
ASPG	Asparagine	chr14	104571054	rs8012505	exonic(S344R)	all	3.716e-25	0.133	0.0863	.	0.0696	0.1465	0.1274	0.1267	0.1586	0.1305
ACADS	Ethylmalonic acid	chr12	121176083	rs1799958	exonic (missense G209S)	all	9.427e-25	0.111	0.0611	.	0.3196	0.1231	0.2638	0.2591	0.3241	0.2284
SLC22A12	Uric acid	chr11	64361219	rs121907892	exonic (stopgain)	all	2.091e-24	0.018	0	.	0	0.0019	0	0	0	0
PAH	Phenylalanine	chr12	103306579	rs118092776	exonic(missense R53H)	all	7.281e-23	0.049	0.0002	.	0	0.0135	0.0006	0.0003	0	0
	Glutamylphenylalanine	chr12	103306579	rs118092776	exonic(missense R53H)	all	3.125e-11	0.049	0.0002	.	0	0.0135	0.0006	0.0003	0	0
MTHFR	Formic acid	chr1	11856378	rs1801133	exonic(A222V)	all	2.177e-20	0.38	0.1107	.	0.4693	0.2884	0.326	0.2319	0.4621	0.2782
ACSM2A	Indolepropionic acid	chr16	20477004	rs59261767	exonic (stopgain R115Ter)	all	1.123e-18	0.182	0.0015	.	0.0342	0.203	0.0021	0.0012	0.0379	0.0074
FADS1,2	PC(20:4(5Z,8Z,11Z,14Z)/0:0)	chr11	61588305	rs174564	intronic	all	2.164e-44	0.382	0.118	.	0.614	0.5807	0.3457	0.434	0.3414	0.3611
	PC(42:8)	chr11	61597212	rs174570	intronic	all	5.695e-33	0.38	0.0361	.	0.5083	0.5738	0.1504	0.2435	0.1345	0.1924
	PC(0:0/20:4(5Z,8Z,11Z,14Z))	chr11	61571348	rs174548	intronic	all	2.266e-18	0.379	0.2139	.	0.6061	0.5713	0.3121	0.4098	0.2931	0.3376
	PC(40:6)	chr11	61579760	rs174555	intronic	all	7.003e-16	0.379	0.0703	.	0.5887	0.5692	0.305	0.4079	0.2621	0.3155
	LysoPE(20:4(5Z,8Z,11Z,14Z)/0:0)	chr11	61546592	rs174530	downstream	all	1.281e-14	0.386	0.0822	.	0.6262	0.5804	0.3615	0.4414	0.331	0.3565
	PE(18:2(9Z,12Z)/0:0)	chr11	61579760	rs174555	intronic	all	6.14e-11	0.379	0.0703	.	0.5887	0.5692	0.305	0.4079	0.2621	0.3155
	PC(42:6)	chr11	61605499	rs174578	intronic	all	1.736e-09	0.382	0.3738	.	0.6312	0.5788	0.3495	0.4335	0.3414	0.3808
UMPS	Orotic acid	chr3	124462259	rs9875527	intronic	all	4.504e-20	0.235	0.1515	.	0.2759	0.1869	0.164	0.21	0.0839	0.1847
SLC22A4	Indoleacrylic acid	chr5	131664516 (INDEL)		intronic	all	1.59e-16	0.204	0.1388	.	0.2531	0.2497	0.0621	0.0783	0.0983	0.0756
	Phenylalanylvaline or Valylphenylalanine	chr5	131659885	rs34376246	intronic	all	4.023e-14	0.278	0.0553	.	0.2014	0.25	0.0326	0.0515	0.0241	0.0596
UGT1A	Biliverdin	chr2	234671462	rs28946889	intronic	all	5.495e-13	0.509	0.0517	.	0.2311	0.4333	0.2641	0.2335	0.2069	0.241
ADAMTSL1	PE(16:0/0:0)	chr9	18389546	rs138884716	intronic	all	3.566e-12	0.018	0	.	0	0.0013	0	0	0	0
	PE(0:0/16:0)	chr9	18389546	rs138884716	intronic	all	8.478e-11	0.018	0	.	0	0.0013	0	0	0	0
	LysoPE(18:0/0:0)	chr9	18389546	rs138884716	intronic	all	8.168e-10	0.018	0	.	0	0.0013	0	0	0	0
	NeuAcalpha2-3Galbeta-Cer(d18:1/16:0)	chr9	18389546	rs138884716	intronic	all	1.291e-09	0.018	0	.	0	0.0013	0	0	0	0
	PC(0:0/16:0)	chr9	18389546	rs138884716	intronic	all	2.383e-09	0.018	0	.	0	0.0013	0	0	0	0
	PC(16:0/0:0)	chr9	18337632	rs139140109	intronic	all	4.191e-09	0.019	0	.	0	0.0013	0	0	0	0
SLC6A13	3-dehydroxycarnitine or 2-amino-heptanoic acid	chr12	345175	rs2080402	intronic	all	4.642e-12	0.407	0.3666	.	0.2983	0.2577	0.5634	0.5741	0.4379	0.5322
PSPH	serine	chr7	56159209	rs35935362(INDEL)	intergenic	all	2.778e-11	0.649	0.418	.	0.5369	0.6993	0.5193	0.5081	0.4496	0.5557
ZNF516, C18orf65	PC(0:0/20:4(5Z,8Z,11Z,14Z))	chr18	74207594	rs3813101	upstream (ZNF516), 5’UTR (C18orf65)	all	5.502e-11	0.044	0.0183	.	0.0672	0.0963	0.073	0.0527	0.069	0.0718
	PC(20:4(5Z,8Z,11Z,14Z)/0:0)	chr18	74207594	rs3813101		all	4.725e-10	0.044	0.0183	.	0.0672	0.0963	0.073	0.0527	0.069	0.0718
SEMA6D	8-Hydroxy-5,6-octadienoic acid or 5-oxo-7-octenoic acid	chr15	47769424	rs281320	intronic	all	2.097e-10	0.833	0.8954	.	0.6856	0.8858	0.45	0.4219	0.5138	0.5055
SLC7A5	L-kynurenine	chr16	87877246	rs58852522	intronic	all	6.078e-10	0.114	0.5399	.	0.296	0.1804	0.2766	0.2219	0.316	0.2866
TMEM51-AS1,TMEM51	Glutaric acid	chr1	15477364	rs61782694	intronic (TMEM51-AS1) upstream (TMEM51)	all	6.965e-10	0.034	0.1407	.	0.0908	0.05	0.1682	0.1698	0.231	0.1335
NUBPL	Ribonic acid	chr14	32134416	rs148726144	intronic	all	8.365e-10	0.02	0.0005	.	0	0.0045	0.0012	0.0009	0.0069	0.0018
LOC105373893	L-Palmitoylcarnitine	chr2	220999935	rs77317066	Intronic (ncRNA)	all	8.744e-10	0.012	0.0005	.	0	0.0058	0	0	0	0
	Oleoylcarnitine	chr2	220999935	rs77317066	Intronic (ncRNA)	all	2.999e-09	0.012	0.0005	.	0	0.0058	0	0	0	0
MIGA2	L-Octanoylcarnitine	chr9	131826491	rs566804911	intronic	all	1.388e-09	0.013	0.0021	.	0.0418	0.0211	0.005	0.0604	0.0304	0.0129
ENOSF1	Ribonic acid	chr18	811700	rs4520909	intergenic	all	1.937e-09	0.332	0.4139	.	0.2406	0.332	0.2137	0.1697	0.2862	0.227
LOC105375130	PC(16:1(9Z)/0:0)	chr7	3143819	rs75355767	Intronic (ncRNA)	all	2.081e-09	0.016	0.0002	.	0	0.0218	0.0003	0.0006	0	0
LINC01182	Tryptophan	chr4	13666540	rs35802998	Intronic (ncRNA)	all	2.929e-09	0.014	0.0216	.	0.064	0.0347	0.1077	0.0713	0.1076	0.0803
GLYATL2	Acetylglycine	chr11	58608855	rs35017121(INDEL)	intronic	all	3.814e-09	0.166	0.0053	.	0.0472	0.2352	0.0196	0.0253	0.0207	0.0249
CPS1	Homo-L-arginine	chr2	211540507	rs1047891	exonic(missense T1406N)	female	7.08e-16	0.163	0.3728	.	0.3101	0.1581	0.3173	0.3429	0.3172	0.3373
PRB2	SM(d18:1/18:1(9Z))	chr12	11599279	rs11371898(INDEL)	intergenic	female	2.527e-11	0.936	0.681	.	0.7771	0.9397	0.9302	0.9312	0.8897	0.908
TXNDC9	3,4,5-Trimethoxycinnamic acid or Trans-2, 3, 4-Trimethoxycinnamic acid	chr2	99942848	rs57242893	intronic	female	2.335e-09	0.359	0.4497	.	0.617	0.3048	0.3961	0.4473	0.4345	0.4273
AGBL4	PA(20:3(8Z,11Z,14Z)/0:0)	chr1	49544963	rs117641873	intronic	female	3.344e-09	0.023	0	.	0	0.0673	0	0.0003	0	0
ZNF385D	PI(38:4)	chr3	21982634	rs625615	intronic	female	3.769e-09	0.344	0.0413	.	0.435	0.3972	0.1845	0.1429	0.2483	0.1808

## Sheet: Comp. with Middle East MGWAS
Yousri et al. Nat. Commun. 2018					Annotation by annovar								This study (from 1,008 Japanese)	gnomAD211(WGS)
gene	Metabolite	rsID	Effective Allele/Observed Allele	Effective Allele Frequency	Chr	Start	End	Ref	Alt	avsnp150	Func.refGene	Gene.refGene	AF	AF_afr	AF_sas	AF_amr	AF_eas	AF_nfe	AF_fin	AF_asj	AF_oth
NAT2	5-acetylamino-6-amino-3-methyluracil/1-methylxanthine	rs4646257	C/T	0.204117	8	18262546	18262546	T	C	rs4646257	intergenic	NAT2;PSD3	0.440476	0.8224	.	0.6896	0.5013	0.8224	0.787	0.8862	0.8072
NAT2	5-acetylamino-6-amino-3-methyluracil	rs4921913	T/C	0.215385	8	18272377	18272377	C	T	rs4921913	intergenic	NAT2;PSD3	0.312996	0.6132	.	0.63	0.4761	0.7768	0.7529	0.8264	0.7403
ACADS	ethylmalonate	rs1799958	A/G	0.378632	12	121176083	121176083	G	A	rs1799958	exonic	ACADS	0.110615	0.0611	.	0.3196	0.1231	0.2638	0.2591	0.3241	0.2284
NAT8	2-aminooctanoate/X - 12511	rs13538	G/A	0.26943	2	73868328	73868328	A	G	rs13538	exonic	NAT8	0.00297619	0.5472	.	0.2095	0.0026	0.2176	0.1904	0.1621	0.219
NAT8	N-acetylcitrulline	rs13538	G/A	0.277003	2	73868328	73868328	A	G	rs13538	exonic	NAT8	0.00297619	0.5472	.	0.2095	0.0026	0.2176	0.1904	0.1621	0.219
TMPRSS11E	X - 11491 (deoxycholic acid glucuronide or isomer)	rs34109652	A/G	0.447644	4	69354350	69354350	G	A	rs34109652	intronic	TMPRSS11E	0.094246	0.3158	.	0.6119	0.104	0.6356	0.5223	0.6138	0.5065
SLCO1B1	glycochenodeoxycholate glucuronide (1)	rs4149056	C/T	0.224958	12	21331549	21331549	T	C	rs4149056	exonic	SLCO1B1	0.140377	0.033	.	0.1111	0.1183	0.1763	0.2175	0.1621	0.1614
PYROXD2	N-methylpipecolate	rs2147896	G/A	0.436364	10	100148176	100148176	A	G	rs2147896	exonic	PYROXD2	0.521825	0.7899	.	0.565	0.5686	0.3524	0.4397	0.4897	0.4338
UGT3A1	X - 24348/pregn steroid monosulfate*	rs3756669	C/A	0.103417	5	35965970	35965970	A	C	rs3756669	exonic	UGT3A1	0.259425	0.0388	.	0.217	0.4107	0.1496	0.133	0.0966	0.1627
UGT3A1	X - 24348	rs3756669	C/A	0.103417	5	35965970	35965970	A	C	rs3756669	exonic	UGT3A1	0.259425	0.0388	.	0.217	0.4107	0.1496	0.133	0.0966	0.1627
FADS2	1-(1-enyl-palmitoyl)-2-arachidonoyl-GPC (P-16:0/20:4)*/X - 24438 (X-24438 is PC(P-16:0/20:3))	rs28456	G/A	0.294949	11	61589481	61589481	A	G	rs28456	intronic	FADS2	0.375869	0.15	.	0.6022	0.5716	0.309	0.4068	0.2887	0.3283
FADS2	X - 24439 (PE(P-16:0/20:3)*)	rs174560	C/T	0.30541	11	61581764	61581764	T	C	rs174560	intronic	FADS1	0.378968	0.2138	.	0.6061	0.5704	0.3098	0.4089	0.2862	0.3373
AGXT2	3-aminoisobutyrate	rs37370	T/C	0.109966	5	35039486	35039486	C	T	rs37370	exonic	AGXT2	0.566964	0.9743	.	0.7134	0.5432	0.8973	0.901	0.8897	0.8869
PHYHD1	X - 22145 (2'-O-methyluridine))	rs181856093	G/A	0.442808	9	131695018	131695018	A	G	rs181856093	intronic	PHYHD1	NA
THEM4	X - 18921/X - 23680	rs6690449	T/C	0.391304	1	151859166	151859166	T	C	rs6690449	intronic	THEM4	0.328373	0.2271	.	0.2073	0.2991	0.2773	0.2544	0.531	0.2928
THEM4	X - 23293	rs2999534	T/C	0.493186	1	151976070	151976070	C	T	rs2999534	intergenic	S100A10;NBPF18P	0.65129	0.3779	.	0.6781	0.6712	0.6026	0.6568	0.4028	0.581
UGT1A1	bilirubin (E,E)*	rs78461713	A/G	0.351789	2	234666208	234666208	G	A	rs1976390	intronic	UGT1A10;UGT1A3;UGT1A4;UGT1A5;UGT1A6;UGT1A7;UGT1A8;UGT1A9	0.131841	0.1458	.	0.131	0.0638	0.084	0.0695	0.0915	0.0841
SULT2A1	X - 11440/4-androsten-3alpha,17alpha-diol monosulfate (2)	rs62129970	T/C	0.0827402	19	48393351	48393351	C	T	rs62129970	intergenic	SULT2A1;SNAR-A12	NA	0.0276	.	0.0592	0.0006	0.1499	0.1713	0.1931	0.1185
SLC22A24	X - 22379/21-hydroxypregnenolone disulfate (X - 22379 is androsterone glucuronide)	rs78176967	T/G	0.0531915	11	62825317	62825317	G	T	rs78176967	intergenic	SLC22A8;SLC22A24	NA	0.0116	.	0.0177	0	0.0609	0.0256	0.0517	0.035
SLC22A24	X - 22379 (androsterone glucuronide)	rs61285056	T/G	0.0576241	11	62852211	62852211	G	T	rs61285056	intronic	SLC22A24	NA	0.1449	.	0.0236	0	0.0617	0.0251	0.0517	0.0414
SPTLC1P4	X - 23293/cis-4-decenoyl carnitine	rs2069258	T/C	0.445205	1	152045626	152045626	C	T	rs2069258	intergenic	S100A11;LOC100131107	0.635913	0.4866	.	0.5983	0.589	0.4321	0.3605	0.6345	0.4843
TTC38	X - 22162/X - 24513	rs117135869	T/C	0.0882353	22	46664412	46664412	C	T	rs117135869	exonic	TTC38	NA	0.0023	.	0.0118	0	0.0134	0.0086	0.0172	0.0101
TTC38	X - 22162	rs117135869	T/C	0.0873288	22	46664412	46664412	C	T	rs117135869	exonic	TTC38	NA	0.0023	.	0.0118	0	0.0134	0.0086	0.0172	0.0101
SLC22A5	tryptophan betaine	rs274554	C/T	0.42024	5	131724950	131724950	T	C	rs274554	intronic	SLC22A5	0.965774	0.5052	.	0.7913	0.9101	0.8437	0.8651	0.8276	0.837
CCBL2	imidazole lactate	rs7530513	A/G	0.288889	1	89409911	89409911	G	A	rs7530513	intronic	KYAT3	0.505952	0.2905	.	0.4657	0.3867	0.5068	0.4357	0.4069	0.4437
SLC17A1	X - 12824/X - 16087 (X-12824 is hexanoylglutamine)	rs1165196	G/A	0.334594	6	25813150	25813150	G	A	rs1165196	exonic	SLC17A1	0.850198	0.8766	.	0.7033	0.8659	0.5483	0.6459	0.4862	0.6042
CYP3A5	X - 12063	rs776746	T/C	0.129693	7	99270539	99270539	C	T	rs776746	splicing	CYP3A5	0.233135	0.702	.	0.2085	0.2865	0.071	0.0702	0.1	0.17
SEMA4B	undecanedioate	c15p90683852	T/C	0.0530576	15	90683852	90683852	C	T	rs866703982	intergenic	IDH2-DT;SEMA4B	NA	0.0001	.	0	0	0	0	0	0
