# Supplementary material for: Identification of critical genetic variants associated with metabolic phenotypes of the Japanese population
Source: Commun Biol. 2020 Nov 11;3:662. doi: 10.1038/s42003-020-01383-5 (PMC7659008; doi:10.1038/s42003-020-01383-5)
Supplement: Supplementary file 7 — Supplementary Data 4 [file 42003_2020_1383_MOESM7_ESM.xlsx]

## Sheet: Sheet1
genes	metabolites	Chr	Position(GRCh37)	rsID	variant	Sex	p-Value	MAF	gene function	Trait associations from PheGenI (PubMed)		Involvement in disease [OMIM ID]	Reports for Diseases [PMID]	Reports for xenobiotics or drugs [PMID]
										Trait associations [PMID]	Other association results from dbGAP [dbGAP study Accession]
CPS1	Glycine	chr2	211540507	rs1047891	exonic(missense T1406N)	all	8.711e-60	0.153	amino acid metabolism	Amino Acids [27005778,26068415]; Angiography [26822151]; Betaine [26822151]; Body Mass Index [23517042,25673413]; Cholesterol, HDL [24097068]; Fibrinogen [23969696,26561523,28107422]; Glomerular Filtration Rate [27588450]; Homocysteine [24651765]; Insulin Resistance [23378610]; Macular Degeneration [28250457]; Metabolism [27005778,24816252,26068415]; Proteins [27005778]; Urine [26352407];	Potassium [phs000338]; alpha-Tocopherol [phs000215]; gamma-Glutamyltransferase [phs000338];	CARBAMOYL PHOSPHATE SYNTHETASE I DEFICIENCY, HYPERAMMONEMIA [237300], PULMONARY HYPERTENSION, NEONATAL, SUSCEPTIBILITY TO [615371]	CPS1 variants cause hyperammonemia, inborn error of metabolism [19793055]. Clinical feature include protein intolerance, seizures, and, mental retardation [3759432, 22173106, etc.]. CPS1 variants are also associated with neonatal pulmonary hypertension [11407344, 17188582, etc.]. CPS1 is associated with blood homocysteine concentrations, risk of cardiovascular diseases [20154341, 20031578]. CPS1 …
	Acetylglycine	chr2	211540507	rs1047891	exonic(missense T1406N)	all	1.815e-22	0.153
PRODH	Proline	chr22	18910355	rs5747933	exonic(T275N)	all	4.969e-30	0.149	amino acid metabolism	Amino Acids [26068415]; Metabolism [26068415];		HYPERPROLINEMIA, TYPE I [239500], SCHIZOPHRENIA 4 [600850]	PRODH mutations cause hyperprolinemia type I, a metabolic disorder, and some patients have a severe phenotype with neurologic manifestations, including epilepsy and mental retardations [12525555, 11510941].
ASPG	Asparagine	chr14	104571054	rs8012505	exonic(S344R)	all	3.716e-25	0.133	amino acid metabolism	Associations with intergenic region (RD3L, ASPG) (Schizophrenia [26198764])	Antihypertensive Agents [phs000221]; Blood Pressure [phs000221];
ACADS	Ethylmalonic acid	chr12	121176083	rs1799958	exonic (missense G209S)	all	9.427e-25	0.111	fatty acid metabolism	Metabolism [20037589]; Urine [24586186];		ACYL-CoA DEHYDROGENASE, SHORT-CHAIN, DEFICIENCY [201470]
SLC22A12	Uric acid	chr11	64361219	rs121907892	exonic (stopgain)	all	2.091e-24	0.018	transporter	Obesity [25811787]; Overweight [25811787]; Thinness [25811787]; Uric Acid [19503597,25811787,26902266,21768215];		HYPOURICEMIA, RENAL, 1 [220150]	SLC22A12 variants cause idiopathic renal hypouricemia, a kidney disorder [12024214, 21935282, 29486147, etc.].
PAH	Phenylalanine	chr12	103306579	rs118092776	exonic(missense R53H)	all	7.281e-23	0.049	amino acid metabolism	Amino Acids [27005778,26068415]; Metabolism [27005778,26068415,24816252]; Proteins [27005778];	Platelet Function Tests [phs000375];	PHENYLKETONURIA [261600]	Deficiency of PAH causes phenylketonuria, an inborn error of metabolism and results in impaired postnatal cognitive development [17935162,20971365].
	Glutamylphenylalanine	chr12	103306579	rs118092776	exonic(missense R53H)	all	3.125e-11	0.049
MTHFR	Formic acid	chr1	11856378	rs1801133	exonic(A222V)	all	2.177e-20	0.38	one carbon metabolism	Arterial Pressure [21909110]; Atrial Fibrillation [19597492]; Blood Pressure [27618452,19430483]; Homocysteine [20031578,23824729];	Arterial Pressure [phs000930]; Blood Pressure [phs000585,phs000930]; Coronary Artery Disease [phs000221]; Folic Acid [phs000215]; Homocysteine [phs000215]; Hypertension [phs000930];	MTHFR DEFICIENCY [236250], STROKE, ISCHEMIC [601367], NEURAL TUBE DEFECTS, FOLATE-SENSITIVE [601634], SCHIZOPHRENIA [181500]	MTHFR influences plasma homocysteine concentration, a risk factor for vascular disease, and deficiency of MTHFR leads to homocystinuria, inborm error of metabolism [31968288]. MTHFR is associated with blood pressure [19430483, 20479155, 20852445,etc.], stroke [24846872], coronary heart disease [12387655]. MTHFR is also associated with neuropsychiatric diseases, such as schizophrenia [31302825] or…
ACSM2A	Indolepropionic acid	chr16	20477004	rs59261767	exonic (stopgain R115Ter)	all	1.123e-18	0.182	fatty acid metabolism	Metabolism [24816252];	Platelet Function Tests [phs000375];			ACSM2A catalyzes the detoxification of xenobiotics through glycine conjugation [23790050, 27351777]
FADS1,2	PC(20:4(5Z,8Z,11Z,14Z)/0:0)	chr11	61588305	rs174564	intronic	all	2.164e-44	0.382	Lipid metabolism	FADS1(Arachidonic Acid [25500335]; Atrial Fibrillation [27790247]; Blood Pressure [27790247]; Blood Proteins [23303382]; Body Height [25429064]; Body Mass Index [27790247,22581228]; C-Reactive Protein [27286809]; Carcinoma, Squamous Cell [25194280]; Cholesterol [20686565,24097068,27790247,25961943]; Cholesterol, HDL [20686565,20694148,24097068,27286809,19060906,27790247,20864672]; Cholesterol, LD…			FADS genes are involved in polyunsaturated fatty acid metabolism and polymorphisms in these genes are associated with cholesterol [20686565,24097068,27790247,25961943, etc.]. Polymorphisms in FADS genes are associated with various diseases, including cardiovascular diseases [27790247], metabolic syndrome [20694148], and diabetes [27790247]. Polymorphisms of FADS genes are also associated with neu…
	PC(42:8)	chr11	61597212	rs174570	intronic	all	5.695e-33	0.38
	PC(0:0/20:4(5Z,8Z,11Z,14Z))	chr11	61571348	rs174548	intronic	all	2.266e-18	0.379
	PC(40:6)	chr11	61579760	rs174555	intronic	all	7.003e-16	0.379
	LysoPE(20:4(5Z,8Z,11Z,14Z)/0:0)	chr11	61546592	rs174530	downstream	all	1.281e-14	0.386
	PE(18:2(9Z,12Z)/0:0)	chr11	61579760	rs174555	intronic	all	6.14e-11	0.379
	PC(42:6)	chr11	61605499	rs174578	intronic	all	1.736e-09	0.382
UMPS	Orotic acid	chr3	124462259	rs9875527	intronic	all	4.504e-20	0.235	synthase			OROTIC ACIDURIA [258900]	Defect of UMPS causes orotic aciduria, a rare autosomal recessive disorder, resulting in megaloblastic anemia and orotic acid crystalluria. These are frequently associated with some degree of physical and mental retardation [9042911].	This gene is involved in the conversion of 5-fluorouracil (5-FU), a chemotherapeutic drug used for the treatment of cancers, to active anticancer metabolites in tumor cells. Mutations in this gene contribute to 5-FU resistance in canter cell lines and tumors [22249354].
SLC22A4	Indoleacrylic acid	chr5	131664516 (INDEL)		intronic	all	1.59e-16	0.204	transporter	Body Mass Index [25673412]; Fibrinogen [26561523]; Inflammatory Bowel Diseases [26192919]; Metabolism [24816252,26068415,21886157]; Neuroblastoma [23222812]; Waist Circumference [25673412]; acylcarnitine [26068415];		RHEUMATOID ARTHRITIS [180300]	Variants of SLC22A4 are associated with Crohn’s disease [15107849,16519742,19141711]. Variants of SLC22A4 are associated with rheumatoid arthritis [14608356].	SLC22A4 plays an important role in the disposition of xenobiotics and endogenous compounds [19141711].
	Phenylalanylvaline or Valylphenylalanine	chr5	131659885	rs34376246	intronic	all	4.023e-14	0.278
UGT1A	Biliverdin	chr2	234671462	rs28946889	intronic	all	5.495e-13	0.509	transferase	Alzheimer Disease [27770636]; Anemia, Sickle Cell [22558097]; Attention Deficit Disorder with Hyperactivity [20732626]; Bilirubin [23371916,25884002,19419973,22085899,22558097,23642732,20639394,19414484,21646302,25246029]; Cholelithiasis [22558097]; Cholesterol [24097068]; Cholesterol, LDL [24097068]; HIV-1 [25884002]; Metabolism [21886157,23281178,24816252]; Metabolome [24625756]; Neuroblastoma …	Autistic Disorder [phs000267]; Platelet Function Tests [phs000375];	GILBERT SYNDROME [143500], HYPERBILIRUBINEMIA, TRANSIENT FAMILIAL NEONATAL [237900], CRIGLER-NAJJAR SYNDROME, TYPE I [218800], CRIGLER-NAJJAR SYNDROME, TYPE II [606785]		UGT1A catalyzes the glucuronidation of many kinds of xenobiotics and endogenous compounds [18004206].
ADAMTSL1	PE(16:0/0:0)	chr9	18389546	rs138884716	intronic	all	3.566e-12	0.018	metalloproteinase-like	Amyotrophic lateral sclerosis 1 [24529757]; Asthma [25918132]; Body Height [17903300]; Cholesterol [17903299]; Electrocardiography [23459443]; Hip [25271088,17903296]; Parkinson Disease [17052657]; Stress, Psychological [25271088]; Toluene 2,4-Diisocyanate [25918132];	Blood Pressure [phs000221]; Cholesterol, LDL [phs000221]; Magnesium [phs000215]; Myocardial Infarction [phs000226]; Platelet Function Tests [phs000375]; gamma-Tocopherol [phs000215];		Mutation of in ADAMTSL1 is associated with a complex phenotype including congenital glaucoma, craniofacial, and other systemic features [28722276]. Another research reported that mutations of ADAMTSL1 are responsible for the pathogenesis of mandibular prognathism [30714143]. Variant of ADAMTSL1 is also associated with the prognosis of breast cancer [29158497]. On the other hand , two SNPs in ADAM…
	PE(0:0/16:0)	chr9	18389546	rs138884716	intronic	all	8.478e-11	0.018
	LysoPE(18:0/0:0)	chr9	18389546	rs138884716	intronic	all	8.168e-10	0.018
	NeuAcalpha2-3Galbeta-Cer(d18:1/16:0)	chr9	18389546	rs138884716	intronic	all	1.291e-09	0.018
	PC(0:0/16:0)	chr9	18389546	rs138884716	intronic	all	2.383e-09	0.018
	PC(16:0/0:0)	chr9	18337632	rs139140109	intronic	all	4.191e-09	0.019
SLC6A13	3-dehydroxycarnitine or 2-amino-heptanoic acid	chr12	345175	rs2080402	intronic	all	4.642e-12	0.407	transporter	Creatinine [20383146,26831199]; Glomerular Filtration Rate [26831199]; Metabolism [24816252]; Metabolome [24625756]; Renal Insufficiency, Chronic [20383146]; Urine [26352407];
PSPH	serine	chr7	56159209	rs35935362(INDEL)	intergenic	all	2.778e-11	0.649	amino acid metabolism	Amino Acids [26068415]; Homocysteine [24651765]; Metabolism [24816252,26068415];		PHOSPHOSERINE PHOSPHATASE DEFICIENCY [614023]	Mutation in PSPH causes phosphoserine phosphatase deficiency, an autosomal recessive disorder that results in pre- and postnatal growth retardation and moderate psychomotor retardation [14673469].
ZNF516, C18orf65	PC(0:0/20:4(5Z,8Z,11Z,14Z))	chr18	74207594	rs3813101	upstream (ZNF516), 5’UTR (C18orf65)	all	5.502e-11	0.044		ZNF516(Fatty Acids [25378659]; Kidney Transplantation [23432519]; Longevity [20834067]; )	ZNF516(Blood Pressure [phs000379,phs000221]; Body Mass Index [phs000379]; Cardiovascular System [phs000221]; ), C18orf65(Interleukin-8 [phs000215];)
	PC(20:4(5Z,8Z,11Z,14Z)/0:0)	chr18	74207594	rs3813101		all	4.725e-10	0.044
SEMA6D	8-Hydroxy-5,6-octadienoic acid or 5-oxo-7-octenoic acid	chr15	47769424	rs281320	intronic	all	2.097e-10	0.833	membrane protein	Body Mass Index [17903300,25673413]; Bronchodilator Agents [26634245]; Cholesterol, HDL [17903299]; Colitis, Ulcerative [28008999]; Education [27225129,25201988]; Emotions [27089181]; Hair Color [26926045]; Inflammatory Bowel Diseases [17068223,28008999]; Lung Volume Measurements [26634245]; Mental Disorders [22911880]; Neutrophils [21738480]; Parkinson Disease [19915575]; Triglycerides [17903299…	Citalopram [phs000670]; Waist-Hip Ratio [phs000221];
SLC7A5	L-kynurenine	chr16	87877246	rs58852522	intronic	all	6.078e-10	0.114	transporter	Metabolism [24816252];	Child Development Disorders, Pervasive [phs000267]; Platelet Function Tests [phs000375];
TMEM51-AS1,TMEM51	Glutaric acid	chr1	15477364	rs61782694	intronic (TMEM51-AS1) upstream (TMEM51)	all	6.965e-10	0.034			TMEM51-AS1(Platelet Function Tests [phs000375]; Taste Perception [phs000839];), TMEM51(Child Development Disorders, Pervasive [phs000267];)
NUBPL	Ribonic acid	chr14	32134416	rs148726144	intronic	all	8.365e-10	0.02	nucleotide binding protein like	Blood Pressure [17903302]; Bronchodilator Agents [26634245]; Cholesterol, HDL [17903299]; Lung Volume Measurements [26634245]; Mental Disorders [20889312]; Multiple Sclerosis [19010793]; Polychlorinated Biphenyls [25839716]; iloperidone [18521091];	Antihypertensive Agents [phs000221]; Beta-Globulins [phs000215]; Insulin-Like Growth Factor Binding Protein 3 [phs000215]; Platelet Function Tests [phs000375]; Schizophrenia [ phs000021];	MITOCHONDRIAL COMPLEX I DEFICIENCY, NUCLEAR TYPE 21 [618242]	Mutations of NUBPL cause mitochondrial complex I deficiency. This disorder cause many kinds of phenotypes, such as macrocephaly with progressive leukodystrophy, non-specific encephalopathy, and myopathy [20818383].
LOC105373893	L-Palmitoylcarnitine	chr2	220999935	rs77317066	Intronic (ncRNA)	all	8.744e-10	0.012
	Oleoylcarnitine	chr2	220999935	rs77317066	Intronic (ncRNA)	all	2.999e-09	0.012
MIGA2	L-Octanoylcarnitine	chr9	131826491	rs566804911	intronic	all	1.388e-09	0.013	mitochondrial fusion	Associations with intergenic region (SH3GLB2, MIGA2) (Body Mass Index [28044437]; Lung Neoplasms [28044437]; Pulmonary Disease, Chronic Obstructive [28044437]; )
ENOSF1	Ribonic acid	chr18	811700	rs4520909	intergenic	all	1.937e-09	0.332	Enolase (dehydratase)		Child Development Disorders, Pervasive [phs000267];			ENOSF1 expression is elevated in cell lines resistant to the thymidylate synthase (TS) inhibitors, such as 5-fluorouracil (5-FU), a chemotherapeutic drug for cancers [9381988]. Several genetic variants of the ENOSF1 gene were associated with dose-dependent toxicity by 5-FU and related drugs [24647007].
LOC105375130	PC(16:1(9Z)/0:0)	chr7	3143819	rs75355767	Intronic (ncRNA)	all	2.081e-09	0.016
LINC01182	Tryptophan	chr4	13666540	rs35802998	Intronic (ncRNA)	all	2.929e-09	0.014		Antipsychotic Agents [21990027]; Aorta [17903303]; Attention Deficit Disorder with Hyperactivity [18937294]; Erythrocyte Count [17903294]; Erythrocytes [17903294];	Blood Pressure [phs000221]; Insulin [phs000221]; Insulin Resistance [phs000221]; Platelet Function Tests [phs000375]; Selenium [phs000215]; Stroke [phs000226]; Vital Capacity [phs000221];
GLYATs	Acetylglycine	chr11	58608855	rs35017121(INDEL)	intronic	all	3.814e-09	0.166	transferase	Associations with intergenic region between GLYATL1 and GLYATL2 (Blood Cells [17903294]; Natriuretic Peptide, Brain [17903293]; Respiratory Function Tests [17903307]; )	GLYAT(Platelet Function Tests [phs000375]), Association with intergenic region between GLYATL1 and GLYATL2 (Erythrocyte Indices [phs000221]; )			GLYATs are glycine N-acyltransferase genes, which are involved in detoxifying xenobiotics, such as benzoic acid or salicylic acid [23650932,17428148].
CPS1	Homo-L-arginine	chr2	211540507	rs1047891	exonic(missense T1406N)	female	7.08e-16	0.163	amino acid metabolism	see corresponding column of the association between CPS1 and glycine	see corresponding column of the association between CPS1 and glycine	see corresponding column of the association between CPS1 and glycine	see corresponding column of the association between CPS1 and glycine
PRB2	SM(d18:1/18:1(9Z))	chr12	11599279	rs11371898(INDEL)	intergenic	female	2.527e-11	0.936	glycoprotein	Pancreatic Carcinoma [22142827]; Periodontitis [24024966]; gemcitabine [22142827];
TXNDC9	3,4,5-Trimethoxycinnamic acid or Trans-2, 3, 4-Trimethoxycinnamic acid	chr2	99942848	rs57242893	intronic	female	2.335e-09	0.359
AGBL4	PA(20:3(8Z,11Z,14Z)/0:0)	chr1	49544963	rs117641873	intronic	female	3.344e-09	0.023	Metallocarboxy-peptidase	Amyotrophic Lateral Sclerosis [18057069]; Blood Proteins [17903294]; Body Mass Index [25673413]; Chemical and Drug Induced Liver Injury [27671213]; Fertility [25742292]; Respiratory Function Tests [17903307]; Rifampin [27671213]; Tuberculosis [27671213]; Waist Circumference [25673412];	Gout [phs000342]; Lactate Dehydrogenases [phs000215]; Mental Competency [phs000338]; Platelet Function Tests [phs000375]; Thyrotropin [phs000215];		Variants of AGBL4 are associated with anti-tuberculosis drug-induced liver toxicity [27671213]. Hypermethylation of the promoter region of AGBL4 is associated with colorectal cancer [25472652]. Variants of AGBL4 are associated with the concentrations of serum lipids, such as total cholesterol, triglyceride, and high-density lipoprotein (HDL) cholesterol [27853278, etc.]
ZNF385D	PI(38:4)	chr3	21982634	rs625615	intronic	female	3.769e-09	0.344		Apolipoproteins B [17903299]; Attention Deficit Disorder with Hyperactivity [18821565]; Bipolar Disorder [18711365]; Blood Pressure [17903302]; Body Mass Index [17903300]; Bronchodilator Agents [26634245]; Cardiovascular Diseases [17903304]; Carotid Arteries [17903303]; Cholesterol [17903299]; Echocardiography [17903301]; Epilepsies, Partial [20522523]; Forced Expiratory Volume [26634245]; Gastro…	Acceleration [phs000338]; Anger [phs000338]; Arteries [phs000221]; Bilirubin [phs000338]; Cardiovascular Physiological Phenomena [phs000221]; Coronary Artery Disease [phs000221]; Erythrocyte Count [phs000360]; Erythrocyte Indices [phs000221]; Hydrocortisone [phs000215]; Lipoprotein(a) [phs000221]; Personality [phs000338]; Vascular Diseases [phs000221]; gamma-Tocopherol [phs000215];		Variants of ZNF385D are associated with various neurocognitive disorders, such as schizophrenia, reading disability, and language impairment [23382809, 24024963]. In addition, variants of this gene are associated with many kinds of diseases [18821565, 18711365, 17903304, 26634245, etc.]
