# Supplementary material for: Identification of critical genetic variants associated with metabolic phenotypes of the Japanese population
Source: Commun Biol. 2020 Nov 11;3:662. doi: 10.1038/s42003-020-01383-5 (PMC7659008; doi:10.1038/s42003-020-01383-5)
Supplement: Supplementary file 8 — Supplementary Data 5 [file 42003_2020_1383_MOESM8_ESM.xlsx]

## Sheet: fig1b
G/G	G/A	A/A
-2.79993	-2.72647	-4.92722
-2.4331	-2.68349
-2.32287	-2.46489
-2.28922	-2.39391
-2.23264	-2.3619
-2.14011	-2.20692
-2.13835	-2.04572
-2.07248	-1.85004
-2.0445	-1.64849
-1.98756	-1.58354
-1.95119	-1.52708
-1.92367	-1.46835
-1.90682	-1.42382
-1.88695	-1.39045
-1.87342	-1.38759
-1.8603	-1.35578
-1.82942	-1.25782
-1.81639	-1.20922
-1.80679	-1.18667
-1.78378	-1.16531
-1.77366	-1.157
-1.74503	-0.988258
-1.7364	-0.923056
-1.72212	-0.922952
-1.67048	-0.867116
-1.67023	-0.832653
-1.64682	-0.756033
-1.63865	-0.729784
-1.63326	-0.535184
-1.63222	-0.385695
-1.59578	-0.339599
-1.5725	-0.153912
-1.56125	0.291632
-1.55453	0.498809
-1.55045
-1.55015
-1.54007
-1.53499
-1.53287
-1.52511
-1.52113
-1.51901
-1.51706
-1.5008
-1.48338
-1.47994
-1.46778
-1.46506
-1.44705
-1.4431
-1.44255
-1.42664
-1.42349
-1.41848
-1.41824
-1.40941
-1.40529
-1.40423
-1.40055
-1.38858
-1.38502
-1.38358
-1.38078
-1.37715
-1.37355
-1.36949
-1.36665
-1.36523
-1.36147
-1.35559
-1.3465
-1.34374
-1.33894
-1.32754
-1.32396
-1.32182
-1.31481
-1.31341
-1.30714
-1.30593
-1.29923
-1.29706
-1.29162
-1.28574
-1.28105
-1.26659
-1.25161
-1.24428
-1.24187
-1.24105
-1.2406
-1.23438
-1.22361
-1.21892
-1.21403
-1.20844
-1.19171
-1.17578
-1.16081
-1.16007
-1.15784
-1.15578
-1.14503
-1.14502
-1.14433
-1.13648
-1.13145
-1.13072
-1.12459
-1.12384
-1.1232
-1.12264
-1.12011
-1.11717
-1.1169
-1.1059
-1.10539
-1.08888
-1.07728
-1.07136
-1.07032
-1.06752
-1.06536
-1.06534
-1.05594
-1.0515
-1.04531
-1.0443
-1.03933
-1.03539
-1.03301
-1.02996
-1.02866
-1.02764
-1.0258
-1.02569
-1.01907
-1.01336
-1.00973
-1.00926
-0.990154
-0.986866
-0.982285
-0.980591
-0.974376
-0.973832
-0.972719
-0.966135
-0.965675
-0.964607
-0.962622
-0.960049
-0.951271
-0.949629
-0.94917
-0.947037
-0.946542
-0.944638
-0.932988
-0.930696
-0.927003
-0.921756
-0.920957
-0.919772
-0.915834
-0.915701
-0.914109
-0.912336
-0.908249
-0.900596
-0.894908
-0.893049
-0.887364
-0.885358
-0.882903
-0.88177
-0.880025
-0.875768
-0.871692
-0.867494
-0.860459
-0.859181
-0.85631
-0.853659
-0.846711
-0.841056
-0.840294
-0.834615
-0.832391
-0.830862
-0.829067
-0.828112
-0.824948
-0.822733
-0.814583
-0.812183
-0.81028
-0.806998
-0.795125
-0.792131
-0.787029
-0.785136
-0.782145
-0.767601
-0.763724
-0.762423
-0.761502
-0.757778
-0.752518
-0.745077
-0.743951
-0.73552
-0.733788
-0.73377
-0.730109
-0.730026
-0.727826
-0.727543
-0.721896
-0.705098
-0.705014
-0.697268
-0.696152
-0.696132
-0.692002
-0.68943
-0.688709
-0.687849
-0.683202
-0.681077
-0.677789
-0.668932
-0.664906
-0.664764
-0.663201
-0.660487
-0.655969
-0.652359
-0.652292
-0.651738
-0.648538
-0.647785
-0.647105
-0.646073
-0.643788
-0.636284
-0.631447
-0.630406
-0.628075
-0.626934
-0.619736
-0.618762
-0.613187
-0.612736
-0.609032
-0.608446
-0.608431
-0.607315
-0.60698
-0.602566
-0.602559
-0.600409
-0.599512
-0.590728
-0.58787
-0.581598
-0.577586
-0.575374
-0.57408
-0.571313
-0.566198
-0.562978
-0.550008
-0.546289
-0.541499
-0.538436
-0.534896
-0.534357
-0.53276
-0.531433
-0.521368
-0.512767
-0.507722
-0.504621
-0.502315
-0.501674
-0.501608
-0.501581
-0.493854
-0.485355
-0.484548
-0.480713
-0.474877
-0.473277
-0.46714
-0.462963
-0.460816
-0.459749
-0.456759
-0.453686
-0.453356
-0.45041
-0.444541
-0.441683
-0.441148
-0.437596
-0.435819
-0.430242
-0.429587
-0.421153
-0.420636
-0.416308
-0.415226
-0.414191
-0.413731
-0.407871
-0.407255
-0.406887
-0.405918
-0.399278
-0.395992
-0.392752
-0.391133
-0.391022
-0.39065
-0.383656
-0.383205
-0.382951
-0.380995
-0.378997
-0.378827
-0.377713
-0.374662
-0.369545
-0.363961
-0.362755
-0.357955
-0.357454
-0.355715
-0.354299
-0.350151
-0.349719
-0.337941
-0.337493
-0.336303
-0.335891
-0.335384
-0.334014
-0.332232
-0.32763
-0.327177
-0.326994
-0.32533
-0.32179
-0.318621
-0.317953
-0.301739
-0.298558
-0.294031
-0.293928
-0.290788
-0.290742
-0.289934
-0.28819
-0.285572
-0.285457
-0.283681
-0.28145
-0.276905
-0.272154
-0.271007
-0.270762
-0.27022
-0.26829
-0.266012
-0.26556
-0.26454
-0.262367
-0.256841
-0.255209
-0.25471
-0.252988
-0.252303
-0.249833
-0.247595
-0.245969
-0.244748
-0.242375
-0.242363
-0.240854
-0.236142
-0.235844
-0.235391
-0.233897
-0.22586
-0.225769
-0.223538
-0.223512
-0.223349
-0.222324
-0.221631
-0.215336
-0.209545
-0.206627
-0.203335
-0.203111
-0.19754
-0.197306
-0.196601
-0.194209
-0.185236
-0.184312
-0.183742
-0.182825
-0.181135
-0.180637
-0.180292
-0.176556
-0.175807
-0.174936
-0.171311
-0.166212
-0.163716
-0.157299
-0.157173
-0.155689
-0.154908
-0.153141
-0.14833
-0.144475
-0.142284
-0.13623
-0.136133
-0.134691
-0.131271
-0.127189
-0.123798
-0.112428
-0.101806
-0.0997132
-0.0979105
-0.0973445
-0.0971424
-0.0959239
-0.0947692
-0.0934034
-0.0921387
-0.0916397
-0.0906977
-0.0880272
-0.0869727
-0.0852415
-0.0832491
-0.0831166
-0.0826981
-0.0824532
-0.0804322
-0.0757334
-0.0745488
-0.0744207
-0.0734271
-0.0721444
-0.071446
-0.0674458
-0.0656422
-0.0656263
-0.0646259
-0.0642258
-0.062558
-0.0590683
-0.0581808
-0.0486087
-0.047302
-0.0467416
-0.0411889
-0.0365204
-0.0339458
-0.0321133
-0.0287348
-0.0244999
-0.0243999
-0.0222979
-0.0203483
-0.0200831
-0.0194259
-0.0138479
-0.00749174
-0.00433873
-0.0028825
-0.00281542
-0.00245846
-0.00231608
-0.00195885
-0.00176633
0.0155193
0.0187688
0.0199705
0.0209272
0.0223464
0.0229069
0.0281008
0.0283275
0.0286431
0.0297574
0.0334421
0.0374775
0.0385967
0.0386275
0.0405548
0.041179
0.0412693
0.0440474
0.0453384
0.0480292
0.0484273
0.0511479
0.0546702
0.0623653
0.0644232
0.0670858
0.0781027
0.0812182
0.0825485
0.083332
0.0871928
0.088456
0.0912805
0.091608
0.095366
0.0959255
0.110463
0.113786
0.117082
0.12055
0.121787
0.123729
0.124761
0.125978
0.12652
0.130534
0.131353
0.131962
0.132146
0.139313
0.139749
0.145577
0.145791
0.147296
0.149324
0.152149
0.153919
0.177951
0.180749
0.181351
0.181717
0.185422
0.186385
0.186561
0.190375
0.206137
0.210657
0.214946
0.21504
0.217577
0.218194
0.218632
0.219488
0.223636
0.225088
0.230164
0.232487
0.233445
0.235077
0.235511
0.238015
0.238427
0.246814
0.247837
0.248066
0.250949
0.258595
0.260312
0.261267
0.261294
0.269712
0.270112
0.271457
0.276336
0.278798
0.28268
0.283498
0.285607
0.287834
0.296536
0.300738
0.315364
0.320415
0.322424
0.329198
0.33043
0.336301
0.338478
0.344931
0.349257
0.353178
0.354993
0.355618
0.356038
0.357573
0.357714
0.36228
0.36475
0.365667
0.368002
0.369439
0.373837
0.374673
0.375752
0.377016
0.390239
0.390495
0.397156
0.397245
0.400121
0.404046
0.408898
0.409751
0.41003
0.413486
0.425321
0.425399
0.429199
0.429483
0.429767
0.433502
0.434661
0.43604
0.436248
0.43732
0.441886
0.446781
0.454583
0.455092
0.456221
0.460967
0.462578
0.476871
0.477044
0.480577
0.484331
0.485127
0.485406
0.486792
0.487271
0.493505
0.495342
0.497739
0.500162
0.50323
0.506032
0.513118
0.517868
0.520564
0.528824
0.532025
0.540041
0.540601
0.543101
0.544148
0.551327
0.551382
0.554473
0.562218
0.562543
0.56557
0.570694
0.571773
0.573442
0.58115
0.594224
0.596362
0.602909
0.603819
0.605528
0.605737
0.613814
0.615471
0.615654
0.617558
0.618305
0.619113
0.620785
0.621198
0.629929
0.631623
0.633322
0.637867
0.638727
0.643386
0.64355
0.655563
0.660699
0.661498
0.664294
0.667391
0.675628
0.676544
0.676728
0.677006
0.680618
0.682216
0.682547
0.683246
0.685766
0.689347
0.690252
0.690511
0.694848
0.701515
0.702435
0.707073
0.708017
0.709724
0.715639
0.71596
0.719019
0.722171
0.732217
0.735154
0.736227
0.736532
0.739911
0.742408
0.744131
0.745505
0.745804
0.745864
0.750377
0.751458
0.753532
0.757475
0.759314
0.764215
0.771243
0.784062
0.78706
0.787073
0.788477
0.792317
0.795904
0.799472
0.800932
0.804107
0.805587
0.806819
0.828383
0.83345
0.8335
0.834569
0.83691
0.841727
0.841997
0.843838
0.845041
0.847616
0.851919
0.8524
0.858321
0.872881
0.875964
0.876292
0.876622
0.884402
0.890403
0.891507
0.892614
0.897295
0.897644
0.90121
0.902546
0.90543
0.906935
0.908436
0.910937
0.915252
0.915842
0.916362
0.920824
0.926618
0.932087
0.937059
0.9466
0.948645
0.951078
0.951107
0.962425
0.962994
0.968604
0.970363
0.979173
0.981167
0.981635
0.984085
0.987743
0.989813
1.0005
1.0035
1.00805
1.0081
1.01399
1.01537
1.01696
1.01732
1.01866
1.02036
1.02308
1.03514
1.0353
1.03611
1.03738
1.03908
1.04726
1.04767
1.06677
1.0737
1.07432
1.07681
1.08317
1.08591
1.08733
1.09299
1.11073
1.11166
1.11358
1.12143
1.12192
1.12219
1.13367
1.13882
1.13963
1.14126
1.14356
1.14779
1.15163
1.15696
1.15847
1.16583
1.17174
1.1823
1.18942
1.19127
1.19146
1.19218
1.19614
1.20411
1.20942
1.21414
1.21988
1.2236
1.22476
1.23584
1.23635
1.23974
1.24571
1.24923
1.25163
1.25203
1.25546
1.26642
1.26902
1.2743
1.27883
1.28206
1.28342
1.28501
1.28778
1.28854
1.29273
1.29342
1.29423
1.30643
1.32996
1.33053
1.33314
1.33547
1.34101
1.34877
1.3533
1.35709
1.36838
1.36998
1.37335
1.37822
1.39084
1.40294
1.41398
1.4141
1.41938
1.43302
1.44069
1.45651
1.4576
1.46133
1.46416
1.47576
1.48384
1.49932
1.52448
1.53084
1.53526
1.54515
1.5633
1.58544
1.60125
1.61645
1.61645
1.62328
1.64896
1.65878
1.66906
1.67246
1.68732
1.71144
1.73001
1.73418
1.73485
1.75274
1.75743
1.76283
1.76507
1.76581
1.77067
1.77299
1.78051
1.78356
1.79657
1.79851
1.81914
1.84189
1.85077
1.85787
1.86046
1.86115
1.87258
1.91199
1.93211
1.93738
1.95246
1.98348
1.99883
2.01884
2.02459
2.02807
2.0372
2.05186
2.0682
2.09238
2.12208
2.13476
2.14083
2.16005
2.18269
2.23344
2.27836
2.35555
2.41348
2.4368
2.46407
2.5159
2.55047
2.6328
2.89455
3.98424

## Sheet: fig1c
C/C	C/T	T/T
-1.38777	-1.38777	-1.38777
-1.38777	-1.38777	-1.38777
-1.38777	-1.38777	0.824851
-1.38777	-1.38777	0.828697
-1.38777	-1.38777	1.19214
-1.38777	-1.38777	1.3632
-1.38777	-1.38777	1.47819
-1.38777	-1.38777	1.56699
-1.38777	-1.38777	1.59374
-1.38777	-1.38777	1.64478
-1.38777	-1.38777	1.66927
-1.38777	-1.38777	1.68085
-1.38777	-1.38777	1.74319
-1.38777	-1.38777	1.75165
-1.38777	-1.38777	1.75704
-1.38777	-1.38777	1.76539
-1.38777	-1.38777	1.77734
-1.38777	-1.38777	1.80014
-1.38777	-1.38777	1.83807
-1.38777	-1.38777	1.84526
-1.38777	-1.38777	1.8641
-1.38777	-1.38777	1.88443
-1.38777	-1.38777	1.88527
-1.38777	-1.38777	1.93455
-1.38777	-1.38777	1.94283
-1.38777	-1.38777	2.0071
-1.38777	-1.38777	2.0107
-1.38777	-1.38777	2.08608
-1.38777	-1.38777	2.08872
-1.38777	-1.38777	2.12741
-1.38777	-1.38777	2.24747
-1.38777	-1.38777
-1.38777	-1.38777
-1.38777	-1.38777
-1.38777	-1.38777
-1.38777	-1.38777
-1.38777	-1.38777
-1.38777	-1.38777
-1.38777	-1.38777
-1.38777	-1.38777
-1.38777	-1.38777
-1.38777	-1.38777
-1.38777	-1.38777
-1.38777	-1.38777
-1.38777	-1.38777
-1.38777	-1.38777
-1.38777	-1.38777
-1.38777	-1.38777
-1.38777	-1.38777
-1.38777	-1.38777
-1.38777	-1.38777
-1.38777	-1.38777
-1.38777	-1.38777
-1.38777	-1.38777
-1.38777	-1.38777
-1.38777	-1.38777
-1.38777	-1.38777
-1.38777	-1.38777
-1.38777	-1.38777
-1.38777	-1.38777
-1.38777	-1.38777
-1.38777	-1.38777
-1.38777	-1.38777
-1.38777	-1.38777
-1.38777	-1.38777
-1.38777	-1.38777
-1.38777	-1.38777
-1.38777	-1.38777
-1.38777	-1.38777
-1.38777	-1.38777
-1.38777	-1.38777
-1.38777	-1.38777
-1.38777	-1.38777
-1.38777	-1.38777
-1.38777	-1.38777
-1.38777	-1.38777
-1.38777	-1.38777
-1.38777	0.147258
-1.38777	0.153537
-1.38777	0.153941
-1.38777	0.17305
-1.38777	0.179372
-1.38777	0.180346
-1.38777	0.20221
-1.38777	0.202937
-1.38777	0.204717
-1.38777	0.204743
-1.38777	0.20892
-1.38777	0.210152
-1.38777	0.210236
-1.38777	0.211502
-1.38777	0.221187
-1.38777	0.229268
-1.38777	0.229772
-1.38777	0.231365
-1.38777	0.244228
-1.38777	0.245685
-1.38777	0.251586
-1.38777	0.265951
-1.38777	0.328908
-1.38777	0.355085
-1.38777	0.357162
-1.38777	0.371295
-1.38777	0.373052
-1.38777	0.376407
-1.38777	0.405132
-1.38777	0.417667
-1.38777	0.421662
-1.38777	0.433194
-1.38777	0.436955
-1.38777	0.441889
-1.38777	0.445435
-1.38777	0.450075
-1.38777	0.452969
-1.38777	0.454515
-1.38777	0.457611
-1.38777	0.463555
-1.38777	0.464739
-1.38777	0.465134
-1.38777	0.465641
-1.38777	0.467174
-1.38777	0.470705
-1.38777	0.479901
-1.38777	0.49189
-1.38777	0.499365
-1.38777	0.51028
-1.38777	0.51114
-1.38777	0.511428
-1.38777	0.514985
-1.38777	0.517612
-1.38777	0.519555
-1.38777	0.519968
-1.38777	0.520722
-1.38777	0.521646
-1.38777	0.521908
-1.38777	0.53102
-1.38777	0.539268
-1.38777	0.545453
-1.38777	0.545768
-1.38777	0.561368
-1.38777	0.564288
-1.38777	0.570356
-1.38777	0.572361
-1.38777	0.572754
-1.38777	0.57498
-1.38777	0.576581
-1.38777	0.580019
-1.38777	0.592556
-1.38777	0.592925
-1.38777	0.59344
-1.38777	0.598072
-1.38777	0.601809
-1.38777	0.609949
-1.38777	0.611071
-1.38777	0.621392
-1.38777	0.621706
-1.38777	0.62552
-1.38777	0.626415
-1.38777	0.627836
-1.38777	0.631192
-1.38777	0.634878
-1.38777	0.639964
-1.38777	0.642118
-1.38777	0.646626
-1.38777	0.648533
-1.38777	0.649005
-1.38777	0.651665
-1.38777	0.653398
-1.38777	0.655262
-1.38777	0.655522
-1.38777	0.658412
-1.38777	0.658962
-1.38777	0.660155
-1.38777	0.660562
-1.38777	0.661815
-1.38777	0.661872
-1.38777	0.662592
-1.38777	0.664901
-1.38777	0.666246
-1.38777	0.671932
-1.38777	0.675918
-1.38777	0.677239
-1.38777	0.679085
-1.38777	0.68138
-1.38777	0.685622
-1.38777	0.685894
-1.38777	0.686266
-1.38777	0.686974
-1.38777	0.688781
-1.38777	0.691379
-1.38777	0.693984
-1.38777	0.698122
-1.38777	0.698199
-1.38777	0.701269
-1.38777	0.703025
-1.38777	0.705311
-1.38777	0.707938
-1.38777	0.711094
-1.38777	0.712118
-1.38777	0.713083
-1.38777	0.718696
-1.38777	0.718769
-1.38777	0.71882
-1.38777	0.721993
-1.38777	0.723442
-1.38777	0.727336
-1.38777	0.727891
-1.38777	0.729921
-1.38777	0.734967
-1.38777	0.737345
-1.38777	0.738414
-1.38777	0.739717
-1.38777	0.740757
-1.38777	0.744143
-1.38777	0.745372
-1.38777	0.752918
-1.38777	0.753464
-1.38777	0.754932
-1.38777	0.755377
-1.38777	0.756921
-1.38777	0.759677
-1.38777	0.764372
-1.38777	0.765363
-1.38777	0.765416
-1.38777	0.768327
-1.38777	0.769497
-1.38777	0.773871
-1.38777	0.774121
-1.38777	0.776504
-1.38777	0.781351
-1.38777	0.781626
-1.38777	0.782685
-1.38777	0.789373
-1.38777	0.791375
-1.38777	0.796538
-1.38777	0.806058
-1.38777	0.810724
-1.38777	0.811834
-1.38777	0.81434
-1.38777	0.814621
-1.38777	0.817585
-1.38777	0.821696
-1.38777	0.82187
-1.38777	0.822033
-1.38777	0.823793
-1.38777	0.828834
-1.38777	0.832372
-0.903109	0.84319
-0.0886612	0.845169
0.110809	0.849664
0.149962	0.850046
0.150475	0.850634
0.151245	0.854085
0.158846	0.855632
0.162101	0.855993
0.162278	0.858591
0.162891	0.858756
0.163525	0.873734
0.164878	0.880244
0.166583	0.880934
0.167183	0.887565
0.16897	0.888401
0.173201	0.90309
0.173314	0.910095
0.18158	0.910655
0.182336	0.914503
0.184347	0.917126
0.185084	0.919719
0.192413	0.928464
0.194128	0.930577
0.198267	0.932839
0.202885	0.933543
0.202915	0.933974
0.203236	0.9364
0.204198	0.949092
0.205425	0.958067
0.205582	0.959992
0.206212	0.966681
0.207039	0.977731
0.208639	0.979655
0.209815	0.983159
0.210003	0.985871
0.21013	0.991396
0.211732	0.999827
0.215524	1.00723
0.215861	1.01621
0.221153	1.03016
0.222011	1.0319
0.222277	1.03615
0.22314	1.04348
0.224811	1.09768
0.229447	1.10358
0.229916	1.12099
0.230221	1.12233
0.230445	1.13811
0.232936	1.15503
0.233301	1.15884
0.23588	1.1593
0.236104	1.17199
0.236693	1.17647
0.237731	1.23622
0.261687	1.23929
0.264114	1.24226
0.271627	1.25272
0.283481	1.35726
0.288203
0.293903
0.29759
0.303009
0.310717
0.321503
0.323959
0.325027
0.330237
0.334655
0.339622
0.343428
0.343726
0.345044
0.347673
0.348454
0.349516
0.351351
0.351673
0.352317
0.352647
0.356909
0.358766
0.359695
0.363206
0.36489
0.365071
0.365926
0.371362
0.373528
0.375016
0.378192
0.389917
0.392485
0.393683
0.401542
0.402922
0.404504
0.405376
0.405483
0.405686
0.406298
0.407116
0.409536
0.411488
0.412939
0.414213
0.41573
0.417376
0.419335
0.419857
0.420099
0.420481
0.420788
0.423298
0.431729
0.435646
0.440535
0.440819
0.454996
0.455744
0.456326
0.460939
0.462373
0.464805
0.467464
0.469202
0.469364
0.471605
0.47346
0.474764
0.474827
0.476863
0.477238
0.477377
0.478354
0.479319
0.48149
0.484623
0.485835
0.48674
0.488541
0.489342
0.491704
0.49269
0.492712
0.493707
0.49699
0.497147
0.499862
0.500319
0.50072
0.50132
0.507632
0.50793
0.508385
0.511061
0.512512
0.513726
0.513776
0.51395
0.51461
0.515191
0.516328
0.51754
0.51802
0.518398
0.519936
0.521861
0.524151
0.524904
0.526653
0.528888
0.53013
0.531104
0.53193
0.533384
0.53367
0.533744
0.534303
0.535487
0.535502
0.53556
0.538753
0.538784
0.539364
0.540663
0.540978
0.54399
0.54442
0.546744
0.546968
0.548991
0.551661
0.551892
0.551912
0.552199
0.558539
0.561523
0.56203
0.562528
0.562722
0.562845
0.56368
0.564695
0.567352
0.572137
0.573832
0.574272
0.576602
0.578907
0.580708
0.581023
0.582675
0.584943
0.585187
0.586598
0.586664
0.587862
0.591354
0.593728
0.595145
0.597224
0.599206
0.601078
0.603004
0.604275
0.605637
0.606218
0.609585
0.610582
0.611589
0.612932
0.613112
0.613731
0.61537
0.615631
0.61569
0.617699
0.617908
0.61866
0.621331
0.623808
0.623964
0.626287
0.629768
0.629945
0.630154
0.630606
0.632112
0.632302
0.632401
0.640226
0.641342
0.647397
0.648378
0.651735
0.652467
0.653834
0.65662
0.65735
0.658016
0.658205
0.658465
0.658747
0.659041
0.659653
0.659716
0.663334
0.663522
0.664738
0.665015
0.667158
0.66753
0.669503
0.67214
0.672636
0.672655
0.674973
0.676878
0.677935
0.681836
0.687875
0.68807
0.690397
0.69054
0.690985
0.692437
0.69361
0.693894
0.69467
0.700281
0.700655
0.700995
0.701422
0.703697
0.704333
0.704469
0.705345
0.705636
0.705955
0.70685
0.707749
0.708805
0.712453
0.71316
0.713265
0.716802
0.723614
0.723701
0.725014
0.726758
0.727845
0.730584
0.733657
0.734132
0.738688
0.739036
0.741171
0.743581
0.747324
0.74751
0.747923
0.748389
0.75019
0.751318
0.751636
0.753899
0.75888
0.759857
0.760174
0.761168
0.762647
0.762696
0.769619
0.770635
0.770877
0.771389
0.772406
0.775683
0.780824
0.786515
0.788401
0.788958
0.794886
0.794965
0.795423
0.796013
0.797966
0.80088
0.801326
0.804586
0.805095
0.805098
0.805546
0.809274
0.80933
0.809596
0.812547
0.813724
0.815683
0.816905
0.819874
0.820475
0.824728
0.834063
0.834721
0.842641
0.84347
0.845657
0.846821
0.85312
0.855355
0.855658
0.856259
0.856894
0.857262
0.861508
0.863757
0.863793
0.867686
0.867756
0.869247
0.872472
0.881256
0.883863
0.88645
0.886607
0.887683
0.891488
0.893798
0.894434
0.895261
0.897068
0.911623
0.917093
0.920102
0.92048
0.92974
0.932056
0.932827
0.932959
0.939918
0.94091
0.947173
0.95412
0.958598
0.964776
0.970355
0.975694
0.975795
0.980287
0.985464
0.998281
1.0007
1.00408
1.00832
1.00914
1.01846
1.02291
1.10525
1.11219
1.12758
1.14797
1.17344
1.26821
1.35056

## Sheet: fig1d
G/G	G/A	A/A
-6.59157	-0.974323	4.38705
-3.29786	-0.605906
-2.80683	-0.465977
-2.76378	-0.45414
-2.74322	-0.387686
-2.44084	-0.373657
-2.4268	-0.348046
-2.4233	-0.200989
-2.36862	-0.136242
-2.35258	-0.106947
-2.32922	-0.0235525
-2.25298	-0.015244
-2.24242	0.238221
-2.20313	0.241375
-2.13984	0.285145
-2.08666	0.713692
-2.08393	0.715097
-2.06068	0.737273
-2.02856	0.762553
-2.02808	0.790251
-2.01464	0.909484
-2.01303	1.1143
-1.96597	1.28281
-1.92393	1.45474
-1.90416	1.53879
-1.86423	1.58863
-1.84648	1.59408
-1.83476	1.67252
-1.82	1.89449
-1.80299	2.20908
-1.76804	2.80042
-1.76554	3.03081
-1.74976	4.69719
-1.74473	5.89671
-1.7395
-1.73726
-1.67764
-1.67064
-1.65313
-1.64797
-1.63784
-1.63675
-1.60566
-1.59301
-1.5791
-1.56645
-1.56149
-1.55656
-1.53528
-1.53201
-1.52533
-1.51629
-1.50787
-1.48911
-1.4723
-1.47091
-1.46618
-1.45314
-1.44167
-1.43883
-1.43538
-1.43041
-1.42243
-1.42061
-1.40502
-1.39858
-1.37431
-1.37303
-1.36641
-1.36294
-1.36259
-1.35791
-1.35056
-1.34984
-1.33718
-1.31943
-1.31264
-1.295
-1.29259
-1.2914
-1.28993
-1.27724
-1.27268
-1.27191
-1.26835
-1.26561
-1.25008
-1.21088
-1.20551
-1.20464
-1.2042
-1.19159
-1.18612
-1.17445
-1.1724
-1.16985
-1.1657
-1.16054
-1.13169
-1.13073
-1.12959
-1.12554
-1.1176
-1.10323
-1.08823
-1.08391
-1.07928
-1.07667
-1.06976
-1.03445
-1.01908
-1.01241
-1.00231
-1.00204
-0.996461
-0.996363
-0.994155
-0.993056
-0.992001
-0.986433
-0.983485
-0.98348
-0.979811
-0.975194
-0.969476
-0.963291
-0.962073
-0.961552
-0.960008
-0.957374
-0.946783
-0.94185
-0.941118
-0.936565
-0.9363
-0.931009
-0.930753
-0.928961
-0.923519
-0.92229
-0.921081
-0.920008
-0.915911
-0.914785
-0.914746
-0.907923
-0.903766
-0.900262
-0.899667
-0.898814
-0.898792
-0.897477
-0.894631
-0.894062
-0.891074
-0.878715
-0.878561
-0.877449
-0.876748
-0.866021
-0.854253
-0.853872
-0.844365
-0.84225
-0.826639
-0.826202
-0.825999
-0.825782
-0.825384
-0.82372
-0.82122
-0.821141
-0.819845
-0.819111
-0.818201
-0.81582
-0.815093
-0.813894
-0.812284
-0.806802
-0.803017
-0.79367
-0.791288
-0.789846
-0.780964
-0.777298
-0.773885
-0.766757
-0.763202
-0.762621
-0.760148
-0.759091
-0.75505
-0.751557
-0.751187
-0.748092
-0.746931
-0.74538
-0.744465
-0.735189
-0.734536
-0.733133
-0.730655
-0.727918
-0.718268
-0.71771
-0.717499
-0.715064
-0.712285
-0.708116
-0.704572
-0.703006
-0.69867
-0.69817
-0.697253
-0.697145
-0.695492
-0.695396
-0.690086
-0.690061
-0.680129
-0.678637
-0.676754
-0.675004
-0.674765
-0.672004
-0.670957
-0.667702
-0.666132
-0.664974
-0.664126
-0.66325
-0.65946
-0.654549
-0.653999
-0.652503
-0.647435
-0.644031
-0.640574
-0.632223
-0.631489
-0.631341
-0.631002
-0.629176
-0.626975
-0.626509
-0.626346
-0.626123
-0.623934
-0.622998
-0.622224
-0.617201
-0.612337
-0.612004
-0.61118
-0.604884
-0.604835
-0.604368
-0.602066
-0.598742
-0.596611
-0.593577
-0.58969
-0.58938
-0.585542
-0.578975
-0.577404
-0.577333
-0.5771
-0.575276
-0.570072
-0.56808
-0.5622
-0.559167
-0.559014
-0.554611
-0.55204
-0.545741
-0.539208
-0.537956
-0.535714
-0.533251
-0.530527
-0.530249
-0.52669
-0.525877
-0.523377
-0.522593
-0.5214
-0.521319
-0.520482
-0.519892
-0.518812
-0.51687
-0.514532
-0.511924
-0.511475
-0.506435
-0.506071
-0.505077
-0.504215
-0.498619
-0.498155
-0.4875
-0.486077
-0.485717
-0.484293
-0.482375
-0.480557
-0.478819
-0.477022
-0.475612
-0.472235
-0.472061
-0.470501
-0.469952
-0.469759
-0.466144
-0.464138
-0.462333
-0.461204
-0.458484
-0.456357
-0.4557
-0.439763
-0.439575
-0.439563
-0.438839
-0.437454
-0.437446
-0.434956
-0.433892
-0.429858
-0.428473
-0.426436
-0.425861
-0.424133
-0.423577
-0.422181
-0.417301
-0.413896
-0.409744
-0.409718
-0.408993
-0.408187
-0.40568
-0.40216
-0.39813
-0.394675
-0.388625
-0.388465
-0.388253
-0.387575
-0.387087
-0.386073
-0.384608
-0.384217
-0.383461
-0.378758
-0.378549
-0.373239
-0.372437
-0.370544
-0.369338
-0.368651
-0.367058
-0.367025
-0.363272
-0.359941
-0.355706
-0.355559
-0.353488
-0.352197
-0.351405
-0.348105
-0.34496
-0.341565
-0.339138
-0.338509
-0.337647
-0.335541
-0.335243
-0.334147
-0.328411
-0.327579
-0.327053
-0.322356
-0.303345
-0.300504
-0.296783
-0.296338
-0.295248
-0.29424
-0.291237
-0.289723
-0.28505
-0.278054
-0.27691
-0.273615
-0.268823
-0.267982
-0.263273
-0.262979
-0.257857
-0.256603
-0.254768
-0.251244
-0.250477
-0.248838
-0.245945
-0.244838
-0.244761
-0.24447
-0.242087
-0.239327
-0.238579
-0.237375
-0.226714
-0.218853
-0.216736
-0.216408
-0.211496
-0.210586
-0.210543
-0.210206
-0.209419
-0.205923
-0.204639
-0.203282
-0.203222
-0.199936
-0.195507
-0.1861
-0.184372
-0.176793
-0.175737
-0.173229
-0.16474
-0.164159
-0.163172
-0.162975
-0.161857
-0.161686
-0.159439
-0.155919
-0.153719
-0.151689
-0.149382
-0.147549
-0.146779
-0.143759
-0.140995
-0.137233
-0.135315
-0.134128
-0.13278
-0.131115
-0.125167
-0.125044
-0.124706
-0.12073
-0.117011
-0.112179
-0.11153
-0.109463
-0.107163
-0.102011
-0.100366
-0.098695
-0.0960976
-0.0949619
-0.0943472
-0.0921763
-0.0879421
-0.0868996
-0.0861391
-0.0844424
-0.0838954
-0.0815977
-0.0810605
-0.0788907
-0.0765837
-0.0759803
-0.0711654
-0.0670097
-0.0599388
-0.0591033
-0.0571652
-0.044893
-0.0439885
-0.0429126
-0.0404039
-0.040274
-0.0396854
-0.0375302
-0.0371154
-0.0299714
-0.0282855
-0.025997
-0.0233556
-0.0232568
-0.0120914
-0.0117289
-0.011538
-0.00921786
-0.00920164
-0.00617499
-0.00386824
-0.00291013
0.000843536
0.00149891
0.0153954
0.0159386
0.0240837
0.0289462
0.0291164
0.0293322
0.0295147
0.0310643
0.0347369
0.0354094
0.0366316
0.036659
0.0384878
0.0407872
0.0430895
0.0468918
0.0498486
0.0527151
0.055368
0.0562683
0.0591185
0.0591826
0.0595454
0.060387
0.0658873
0.0677693
0.0693554
0.0726791
0.0753467
0.0756475
0.0786316
0.0817344
0.0878321
0.088005
0.0885391
0.0891301
0.0899743
0.090151
0.0930185
0.0932935
0.0947384
0.0955831
0.100062
0.103971
0.104104
0.112121
0.112362
0.119701
0.121334
0.123789
0.124067
0.124829
0.138155
0.13864
0.140999
0.144699
0.145233
0.14562
0.145807
0.147251
0.148104
0.150271
0.153842
0.155087
0.155604
0.15632
0.158452
0.161392
0.162961
0.165133
0.166921
0.16754
0.168532
0.169515
0.172632
0.172766
0.174013
0.174344
0.174405
0.178902
0.179491
0.182762
0.183097
0.183904
0.191112
0.193136
0.194873
0.198529
0.202299
0.202371
0.205267
0.210706
0.214117
0.21918
0.221
0.222097
0.223366
0.226125
0.230498
0.23076
0.23405
0.236324
0.23895
0.240492
0.245788
0.246269
0.247112
0.247581
0.248459
0.249148
0.249898
0.251717
0.256243
0.258723
0.260651
0.262506
0.265317
0.266679
0.268193
0.268952
0.271245
0.271533
0.273726
0.279546
0.281355
0.288222
0.292393
0.293949
0.295197
0.296966
0.298914
0.300604
0.304303
0.306459
0.30762
0.308107
0.312262
0.314648
0.324536
0.328434
0.328797
0.329084
0.32927
0.335746
0.335747
0.336014
0.339401
0.339858
0.348388
0.353313
0.357575
0.358577
0.359682
0.359959
0.361502
0.367143
0.374055
0.374784
0.378547
0.37984
0.382766
0.383959
0.386881
0.401717
0.403521
0.410343
0.410592
0.414353
0.414543
0.418336
0.420058
0.422083
0.423104
0.425878
0.427574
0.429242
0.433842
0.435448
0.435462
0.436736
0.436977
0.440234
0.442317
0.447008
0.449204
0.451456
0.454769
0.457431
0.457445
0.460648
0.468376
0.469779
0.470356
0.473966
0.476334
0.476912
0.478619
0.484669
0.491648
0.493352
0.500044
0.503953
0.510788
0.517161
0.519151
0.525816
0.532336
0.533079
0.534942
0.538582
0.540917
0.543587
0.550063
0.550249
0.550812
0.552079
0.553639
0.554778
0.555947
0.561035
0.561551
0.561975
0.564299
0.567165
0.573323
0.576774
0.57981
0.583645
0.585647
0.585654
0.588041
0.588955
0.588989
0.590184
0.595543
0.604471
0.606668
0.607395
0.610716
0.612245
0.6159
0.617485
0.617807
0.62017
0.621804
0.623385
0.62418
0.629637
0.640102
0.642873
0.643356
0.653969
0.65781
0.668308
0.672264
0.673606
0.683648
0.684028
0.685371
0.693079
0.697859
0.699619
0.702506
0.705553
0.707134
0.712319
0.719278
0.720341
0.720885
0.726231
0.727165
0.738944
0.739284
0.739861
0.752753
0.754707
0.760874
0.762659
0.763895
0.767758
0.773805
0.777655
0.784212
0.78774
0.790868
0.791348
0.793475
0.796536
0.803835
0.808543
0.809632
0.823272
0.82392
0.828372
0.836543
0.843244
0.862205
0.869346
0.874028
0.876739
0.881858
0.885114
0.88658
0.891089
0.892621
0.893976
0.894742
0.90236
0.908626
0.911283
0.915341
0.915556
0.91599
0.917193
0.918102
0.924106
0.934079
0.951735
0.961442
0.963529
0.968549
0.973815
0.981199
0.982805
0.985115
0.988842
0.990303
1.00918
1.01208
1.01865
1.02411
1.02783
1.0316
1.04068
1.05055
1.05254
1.05286
1.05319
1.06297
1.06679
1.07413
1.08075
1.08092
1.08136
1.08384
1.08646
1.08823
1.09174
1.09511
1.09775
1.09957
1.10244
1.10575
1.11066
1.12502
1.12658
1.12719
1.12751
1.13145
1.13302
1.13892
1.13921
1.14575
1.14981
1.15041
1.15694
1.16076
1.16535
1.16538
1.17621
1.17762
1.18004
1.18788
1.19168
1.19802
1.1994
1.20037
1.21265
1.22541
1.2293
1.23115
1.2322
1.23755
1.23816
1.25394
1.25747
1.26562
1.26666
1.26674
1.2687
1.27046
1.27075
1.28595
1.28772
1.28836
1.29054
1.30411
1.30557
1.30775
1.30811
1.31031
1.32008
1.33451
1.33508
1.34389
1.35332
1.35337
1.36145
1.36185
1.36433
1.38217
1.42461
1.4282
1.44844
1.44974
1.45109
1.45867
1.46332
1.47141
1.49388
1.50575
1.51425
1.5175
1.52536
1.57967
1.58138
1.58821
1.59668
1.59958
1.64901
1.66263
1.68966
1.76589
1.77015
1.77384
1.8188
1.86238
1.90624
1.9164
1.92933
1.9569
1.98317
2.00274
2.00406
2.03788
2.05005
2.0793
2.09826
2.12854
2.13032
2.13837
2.17228
2.21598
2.25651
2.31603
2.54919
2.67637
2.90318
2.92577
3.02019
3.13988
4.42895

## Sheet: fig1e
A/A	A/G	G/G
-1.67588	-7.26884	-2.15497
-1.58064	-2.3207	-2.02484
-1.4544	-2.13614	-2.02473
-1.41965	-2.03687	-2.01513
-1.38765	-1.96118	-1.95458
-1.37698	-1.79986	-1.86438
-1.36512	-1.77448	-1.83342
-1.30115	-1.76258	-1.77444
-1.21643	-1.72147	-1.72841
-1.16604	-1.67002	-1.72397
-1.15026	-1.62119	-1.65418
-1.11311	-1.53215	-1.63648
-1.10372	-1.52619	-1.63036
-1.08452	-1.52057	-1.62153
-1.06655	-1.51781	-1.55093
-1.03213	-1.51367	-1.53878
-1.00286	-1.50037	-1.53564
-0.990177	-1.49127	-1.50094
-0.976787	-1.49056	-1.48612
-0.974567	-1.46588	-1.44212
-0.954787	-1.457	-1.41258
-0.95316	-1.44775	-1.35792
-0.92687	-1.42561	-1.34262
-0.925708	-1.42091	-1.32326
-0.890556	-1.3945	-1.314
-0.853125	-1.377	-1.29223
-0.829734	-1.37341	-1.28641
-0.82504	-1.36545	-1.28066
-0.794833	-1.35582	-1.24657
-0.79446	-1.34981	-1.23582
-0.786553	-1.33914	-1.23299
-0.76109	-1.33234	-1.23064
-0.68611	-1.32585	-1.22873
-0.685715	-1.31398	-1.22471
-0.680089	-1.30615	-1.20643
-0.674762	-1.29514	-1.18613
-0.673497	-1.28957	-1.18106
-0.65926	-1.2852	-1.17992
-0.654608	-1.2815	-1.163
-0.617313	-1.26982	-1.15619
-0.615823	-1.25667	-1.14939
-0.606713	-1.25096	-1.14174
-0.60521	-1.25086	-1.13865
-0.574043	-1.24964	-1.10104
-0.571548	-1.2436	-1.07233
-0.564046	-1.23525	-1.0614
-0.563372	-1.22405	-1.05588
-0.553578	-1.21561	-1.02579
-0.54867	-1.20609	-1.0246
-0.543708	-1.19366	-1.02397
-0.536304	-1.18863	-1.01098
-0.4991	-1.18499	-1.00455
-0.446177	-1.16238	-1.00324
-0.443303	-1.16168	-1.00312
-0.432834	-1.16082	-0.970023
-0.421868	-1.1565	-0.969995
-0.396827	-1.15515	-0.965223
-0.353993	-1.15111	-0.922036
-0.351723	-1.12576	-0.875787
-0.336968	-1.11861	-0.869475
-0.335246	-1.11502	-0.846952
-0.333781	-1.11171	-0.838491
-0.330084	-1.102	-0.807031
-0.325714	-1.09984	-0.802972
-0.314267	-1.09957	-0.799903
-0.312711	-1.08859	-0.797366
-0.309707	-1.07304	-0.791968
-0.294284	-1.06887	-0.79089
-0.292477	-1.06492	-0.778499
-0.291175	-1.05168	-0.776945
-0.288293	-1.04961	-0.773664
-0.266137	-1.04753	-0.771325
-0.259421	-1.04676	-0.769506
-0.241359	-1.04344	-0.754809
-0.226094	-1.03642	-0.74896
-0.20975	-1.02816	-0.738154
-0.209679	-1.02102	-0.732628
-0.208198	-1.01721	-0.726772
-0.200924	-1.01232	-0.720323
-0.192353	-1.00911	-0.715708
-0.186692	-0.976417	-0.713227
-0.179938	-0.965751	-0.67146
-0.177211	-0.96446	-0.671438
-0.17501	-0.959711	-0.641388
-0.172684	-0.958653	-0.630159
-0.167028	-0.953349	-0.624737
-0.166786	-0.949986	-0.624515
-0.165889	-0.924826	-0.617045
-0.164348	-0.92335	-0.614072
-0.162141	-0.918481	-0.604498
-0.159077	-0.914319	-0.60388
-0.147995	-0.913514	-0.60176
-0.144053	-0.908996	-0.590745
-0.119836	-0.906698	-0.571321
-0.115766	-0.904947	-0.568961
-0.115434	-0.903386	-0.540217
-0.113489	-0.895157	-0.518648
-0.110504	-0.893868	-0.51473
-0.106085	-0.891698	-0.505007
-0.103842	-0.891583	-0.461607
-0.100584	-0.881124	-0.456362
-0.0955417	-0.872721	-0.442654
-0.0882269	-0.86382	-0.41347
-0.0823188	-0.855493	-0.404015
-0.0737593	-0.853082	-0.356245
-0.0724157	-0.852404	-0.323889
-0.0710259	-0.850416	-0.318993
-0.0664168	-0.841007	-0.316322
-0.0507374	-0.840841	-0.284878
-0.05022	-0.837526	-0.203594
-0.0427209	-0.835907	-0.19612
-0.0378791	-0.832913	-0.18807
-0.0267566	-0.817117	-0.177558
-0.025674	-0.814645	-0.101691
-0.0217887	-0.813487	-0.0788129
-0.0193604	-0.810959	-0.0413471
-0.0129927	-0.802864	-0.0308378
-0.0122889	-0.792952	0.0292636
-0.00315987	-0.790243	0.0453604
0.000639999	-0.772491	0.0541876
0.00642599	-0.767722	0.0567784
0.00773838	-0.763472	0.061679
0.0108702	-0.760059	0.119632
0.0147641	-0.742496	0.139101
0.0166109	-0.735092	0.139172
0.0168992	-0.732711	0.140187
0.0225866	-0.728608	0.204665
0.0229827	-0.720238	0.236928
0.0294169	-0.719558	0.239388
0.0334826	-0.71578	0.264311
0.0427936	-0.711699	0.348595
0.0510634	-0.711255	0.35273
0.0513868	-0.704851	0.437476
0.0690254	-0.703124	0.443766
0.0703183	-0.703003	0.462643
0.0705512	-0.69232	0.464619
0.0887894	-0.683453	0.585902
0.0934426	-0.681148	0.760405
0.103635	-0.673127	0.790669
0.119465	-0.672714	0.838573
0.119526	-0.66814	0.927072
0.131042	-0.667293	1.22899
0.133931	-0.663235	1.23025
0.138596	-0.646067	1.37701
0.139609	-0.645229	1.70132
0.144306	-0.637257
0.151541	-0.635891
0.152736	-0.632498
0.15536	-0.631633
0.16762	-0.629423
0.171348	-0.628125
0.172541	-0.61277
0.17666	-0.607676
0.184869	-0.605818
0.199727	-0.600361
0.208758	-0.598161
0.208877	-0.597415
0.213231	-0.596766
0.215226	-0.596125
0.221856	-0.589167
0.233742	-0.58799
0.235622	-0.585363
0.25198	-0.582503
0.259538	-0.580395
0.263424	-0.57846
0.265466	-0.573544
0.267161	-0.56643
0.268214	-0.563498
0.268215	-0.558691
0.287251	-0.558669
0.290894	-0.552507
0.293511	-0.551808
0.295978	-0.547244
0.313286	-0.522139
0.315753	-0.518037
0.315795	-0.512482
0.320392	-0.511036
0.324567	-0.509966
0.331675	-0.496515
0.345046	-0.490445
0.349011	-0.489833
0.357849	-0.489765
0.367106	-0.484469
0.37713	-0.484133
0.377898	-0.481733
0.396099	-0.469252
0.398956	-0.466745
0.408322	-0.459499
0.408708	-0.456675
0.425157	-0.439784
0.427751	-0.438626
0.428316	-0.432788
0.428934	-0.429563
0.431454	-0.429032
0.4325	-0.424905
0.434189	-0.418144
0.435287	-0.417234
0.438446	-0.410777
0.444784	-0.407645
0.449085	-0.401242
0.463279	-0.399711
0.470636	-0.398401
0.471709	-0.39829
0.473456	-0.385242
0.478797	-0.377325
0.480848	-0.369745
0.484074	-0.364682
0.484993	-0.364103
0.490394	-0.353762
0.498319	-0.34997
0.501979	-0.325061
0.502121	-0.322195
0.502194	-0.31155
0.50959	-0.304343
0.514094	-0.302525
0.514531	-0.301849
0.516168	-0.301531
0.522455	-0.301494
0.523958	-0.300805
0.528306	-0.294803
0.531027	-0.285442
0.535068	-0.280807
0.543886	-0.273074
0.551115	-0.264836
0.554129	-0.260499
0.554818	-0.256548
0.557282	-0.253902
0.563899	-0.251702
0.579933	-0.251627
0.592973	-0.248744
0.611459	-0.248495
0.620998	-0.247307
0.622401	-0.245911
0.627402	-0.24539
0.640683	-0.24159
0.648776	-0.23876
0.649681	-0.232894
0.651913	-0.231681
0.656527	-0.231256
0.658057	-0.229762
0.659473	-0.224872
0.665231	-0.224736
0.680996	-0.223102
0.697081	-0.211302
0.711184	-0.208759
0.711729	-0.207782
0.721331	-0.203605
0.738142	-0.202516
0.753944	-0.20019
0.76241	-0.18538
0.766457	-0.182568
0.771048	-0.180877
0.777956	-0.179534
0.780334	-0.178575
0.797738	-0.177289
0.809332	-0.172489
0.809524	-0.16641
0.8108	-0.164011
0.810847	-0.152697
0.812465	-0.150089
0.81643	-0.14669
0.823361	-0.131892
0.825783	-0.130482
0.843594	-0.125259
0.844431	-0.121029
0.849791	-0.120725
0.850402	-0.117388
0.860173	-0.116977
0.882006	-0.112478
0.926615	-0.111478
0.934018	-0.109521
0.934435	-0.0874434
0.942868	-0.0749263
0.950786	-0.0748299
0.990946	-0.0707036
0.991222	-0.0689898
0.999017	-0.0667321
0.999504	-0.0538254
1.01467	-0.0515742
1.0484	-0.0512842
1.06637	-0.0442799
1.0682	-0.0426202
1.07079	-0.0425073
1.07123	-0.0293011
1.07477	-0.0260387
1.10607	-0.0161674
1.11166	-0.0149678
1.13246	0.00109232
1.14164	0.0025218
1.14825	0.0119398
1.15889	0.0129165
1.16771	0.0227138
1.16981	0.0253949
1.18602	0.0262754
1.1869	0.026584
1.19096	0.0292006
1.19755	0.0359287
1.21588	0.0387857
1.22314	0.0399596
1.23044	0.0413103
1.23797	0.0431884
1.25503	0.0511914
1.25866	0.0573161
1.26409	0.057713
1.28466	0.0598325
1.28547	0.059868
1.2878	0.0680038
1.29481	0.0684298
1.30842	0.0686689
1.31152	0.0694682
1.31206	0.0721553
1.31337	0.0743079
1.31726	0.0824881
1.32477	0.0843654
1.37814	0.0869833
1.38574	0.0890906
1.38893	0.096707
1.39787	0.096864
1.412	0.101533
1.43235	0.10908
1.4569	0.115149
1.46608	0.115446
1.46735	0.115482
1.47302	0.119578
1.47367	0.120948
1.50185	0.12153
1.52045	0.12554
1.5262	0.125892
1.52758	0.126318
1.53572	0.137103
1.55436	0.150633
1.55897	0.153647
1.57037	0.156141
1.58766	0.15896
1.6149	0.159965
1.62573	0.161217
1.64237	0.162582
1.65906	0.16799
1.67854	0.178052
1.6843	0.180169
1.69084	0.18454
1.6938	0.186341
1.69452	0.193615
1.70748	0.201041
1.73059	0.203144
1.74176	0.206592
1.76239	0.208206
1.7718	0.210699
1.77606	0.215909
1.783	0.219707
1.79604	0.236181
1.80446	0.254521
1.83507	0.268668
1.84568	0.275701
1.85738	0.278039
1.86608	0.28049
1.89231	0.280854
1.91142	0.281354
1.91706	0.287462
1.92757	0.289221
1.9907	0.2927
2.06969	0.2965
2.10049	0.298019
2.10382	0.298089
2.10609	0.308311
2.1123	0.310762
2.12069	0.343752
2.15336	0.347273
2.18337	0.353844
2.22016	0.355024
2.24164	0.355446
2.26066	0.356151
2.50513	0.359733
2.52192	0.362418
2.58698	0.380162
2.6007	0.386103
2.65281	0.397123
2.66661	0.398582
3.40686	0.401873
3.46416	0.408539
3.66446	0.412637
5.10983	0.423532
5.33122	0.4279
	0.430091
	0.433681
	0.437848
	0.446247
	0.448376
	0.454935
	0.45739
	0.464406
	0.466053
	0.477136
	0.492405
	0.493376
	0.497619
	0.504975
	0.518625
	0.521864
	0.524158
	0.527934
	0.541101
	0.545073
	0.552786
	0.558668
	0.564858
	0.569667
	0.582283
	0.59342
	0.602411
	0.607269
	0.611646
	0.614175
	0.620137
	0.635301
	0.646644
	0.654601
	0.660498
	0.676406
	0.682463
	0.690518
	0.694355
	0.69755
	0.70145
	0.715906
	0.72591
	0.738934
	0.738966
	0.747084
	0.775713
	0.778202
	0.831517
	0.840438
	0.84308
	0.852042
	0.868899
	0.894045
	0.896229
	0.914575
	0.924167
	0.980941
	1.0112
	1.03204
	1.05597
	1.10117
	1.1131
	1.11589
	1.12226
	1.14474
	1.14578
	1.16273
	1.23546
	1.23957
	1.25791
	1.26957
	1.29651
	1.31515
	1.31636
	1.35953
	1.36322
	1.36755
	1.36813
	1.40002
	1.40937
	1.45825
	1.49109
	1.54096
	1.56541
	1.64905
	1.69289
	1.74786
	1.79247
	1.83404
	1.8366
	2.43762
	2.50735
	2.80096
	2.9339
	3.24228
	3.28708

## Sheet: fig1f
G/G	G/GT	GT/GT
-6.59137	-5.81477	-1.5043
-5.88207	-2.3407	-1.48466
-1.85306	-1.83334	-1.39051
-1.75403	-1.74373	-1.32625
-1.70027	-1.67439	-1.17065
-1.63879	-1.66327	-1.11371
-1.63301	-1.57778	-1.08083
-1.5503	-1.52393	-1.06992
-1.54669	-1.51042	-1.05606
-1.53536	-1.46638	-0.970679
-1.51861	-1.46108	-0.948063
-1.47202	-1.45646	-0.942429
-1.46682	-1.4519	-0.768901
-1.44068	-1.44824	-0.757748
-1.42462	-1.39361	-0.671301
-1.42317	-1.39213	-0.642161
-1.39684	-1.38017	-0.573554
-1.38876	-1.37324	-0.496122
-1.33903	-1.36915	-0.454266
-1.30071	-1.36559	-0.392039
-1.29152	-1.33541	-0.334071
-1.28628	-1.31713	-0.133682
-1.25966	-1.30359	0.0105947
-1.25661	-1.29447	0.0203141
-1.24071	-1.28833	0.156623
-1.23753	-1.26154	0.202806
-1.23262	-1.24653	0.262049
-1.22107	-1.24173	0.37663
-1.21631	-1.23528	1.33029
-1.21463	-1.2332	1.5001
-1.21401	-1.22336
-1.20089	-1.21439
-1.19564	-1.21412
-1.1871	-1.21114
-1.18077	-1.19713
-1.16956	-1.19709
-1.16568	-1.1921
-1.15198	-1.17816
-1.13191	-1.17105
-1.1304	-1.16688
-1.12935	-1.15923
-1.12881	-1.15825
-1.12557	-1.15121
-1.12054	-1.11632
-1.10911	-1.10485
-1.09245	-1.09925
-1.08787	-1.07571
-1.07464	-1.06518
-1.07337	-1.05433
-1.06322	-1.05163
-1.06219	-1.04364
-1.05663	-1.0332
-1.05062	-1.02912
-1.04235	-1.02442
-1.03813	-1.01559
-1.03774	-1.0087
-1.03528	-0.985634
-1.03065	-0.977898
-1.02061	-0.962311
-1.02059	-0.96153
-1.01841	-0.95441
-1.01464	-0.94257
-1.01056	-0.932167
-1.0048	-0.927278
-1.00316	-0.91053
-1.00073	-0.89675
-0.997242	-0.87741
-0.990641	-0.87439
-0.977778	-0.866596
-0.967474	-0.865103
-0.966246	-0.850805
-0.963231	-0.849637
-0.960672	-0.838992
-0.959107	-0.813111
-0.957649	-0.804356
-0.955547	-0.796654
-0.950437	-0.794477
-0.945609	-0.793487
-0.938119	-0.791283
-0.923133	-0.786524
-0.920792	-0.786232
-0.91348	-0.773587
-0.9125	-0.76049
-0.907372	-0.758792
-0.900379	-0.757811
-0.900151	-0.754345
-0.88578	-0.7419
-0.884452	-0.736078
-0.880879	-0.7108
-0.879075	-0.695269
-0.867602	-0.6763
-0.867407	-0.664349
-0.866379	-0.630648
-0.86215	-0.620099
-0.853778	-0.616951
-0.846586	-0.614793
-0.844683	-0.600266
-0.843611	-0.585336
-0.841938	-0.578281
-0.836489	-0.56934
-0.830333	-0.55772
-0.828931	-0.553345
-0.824432	-0.549433
-0.816289	-0.541278
-0.81622	-0.536157
-0.808114	-0.533095
-0.806696	-0.521827
-0.801442	-0.521557
-0.800814	-0.500417
-0.79723	-0.481178
-0.794134	-0.474343
-0.794133	-0.471326
-0.792771	-0.470032
-0.788748	-0.467496
-0.787379	-0.466239
-0.782401	-0.45352
-0.778777	-0.449974
-0.776575	-0.446432
-0.775546	-0.429724
-0.774756	-0.407678
-0.771638	-0.404832
-0.770718	-0.400964
-0.767775	-0.397506
-0.766568	-0.385636
-0.762368	-0.384239
-0.760999	-0.379997
-0.760977	-0.379035
-0.754982	-0.376771
-0.751783	-0.376346
-0.748942	-0.370776
-0.747285	-0.368391
-0.7372	-0.368145
-0.737068	-0.356862
-0.730404	-0.350546
-0.72277	-0.349599
-0.721473	-0.347608
-0.719522	-0.346607
-0.7183	-0.340449
-0.716766	-0.335001
-0.716006	-0.334408
-0.715232	-0.332916
-0.710662	-0.323719
-0.704299	-0.319087
-0.703554	-0.315989
-0.698206	-0.305829
-0.694694	-0.294141
-0.694126	-0.274699
-0.692159	-0.268305
-0.687624	-0.258625
-0.674917	-0.257674
-0.669854	-0.249739
-0.667524	-0.248596
-0.666363	-0.243998
-0.663932	-0.240854
-0.662378	-0.237575
-0.661384	-0.229113
-0.660238	-0.221378
-0.659122	-0.201855
-0.657676	-0.200624
-0.63773	-0.175972
-0.63677	-0.172091
-0.635683	-0.162044
-0.630013	-0.153112
-0.626699	-0.140562
-0.62255	-0.139011
-0.622324	-0.114057
-0.622108	-0.0995071
-0.621133	-0.0945823
-0.613546	-0.0804887
-0.609722	-0.0778384
-0.604021	-0.072843
-0.601694	-0.0701465
-0.599197	-0.0470315
-0.598094	-0.046548
-0.597016	-0.0438789
-0.595086	-0.0181598
-0.59093	0.0087766
-0.58927	0.0140346
-0.586069	0.022702
-0.581242	0.0513809
-0.570965	0.0702353
-0.570274	0.0776535
-0.557406	0.0823446
-0.554456	0.0849215
-0.546118	0.0859192
-0.545814	0.0945194
-0.54538	0.0969483
-0.538944	0.127424
-0.534649	0.130687
-0.534176	0.141704
-0.53363	0.172068
-0.53275	0.17703
-0.532531	0.177433
-0.530381	0.200247
-0.52578	0.211783
-0.523641	0.217496
-0.518325	0.23518
-0.516721	0.244496
-0.512377	0.252439
-0.508456	0.26448
-0.506918	0.278123
-0.50162	0.278805
-0.498908	0.292952
-0.494095	0.294003
-0.493203	0.305318
-0.490701	0.320692
-0.488725	0.330124
-0.486035	0.3382
-0.484483	0.347895
-0.478441	0.354994
-0.477517	0.358671
-0.473372	0.365136
-0.465425	0.365332
-0.465363	0.391474
-0.463142	0.40162
-0.460533	0.407972
-0.460419	0.435598
-0.457712	0.440726
-0.457471	0.444565
-0.45716	0.451173
-0.45104	0.457183
-0.442925	0.473093
-0.44235	0.47438
-0.440981	0.477584
-0.438867	0.491764
-0.433149	0.507815
-0.430791	0.52932
-0.429247	0.535058
-0.428168	0.551426
-0.424565	0.559857
-0.423316	0.595873
-0.420355	0.601986
-0.418626	0.635757
-0.417584	0.638815
-0.417473	0.666737
-0.414065	0.705425
-0.408661	0.708962
-0.387554	0.715881
-0.377548	0.735976
-0.374626	0.747139
-0.373131	0.770525
-0.370582	0.810911
-0.364831	0.819669
-0.364706	0.822141
-0.363139	0.830006
-0.35771	0.869032
-0.354562	0.930251
-0.353993	0.93796
-0.351134	0.943554
-0.347331	0.947049
-0.34574	0.97738
-0.343687	0.983171
-0.340487	0.983244
-0.335196	1.04442
-0.332966	1.07598
-0.330337	1.09526
-0.328957	1.13998
-0.328209	1.16184
-0.327701	1.18063
-0.324773	1.29526
-0.324124	1.29973
-0.321687	1.33774
-0.308267	1.36682
-0.304811	1.38561
-0.297615	1.41392
-0.290501	1.43268
-0.2881	1.43615
-0.284849	1.6398
-0.283284	1.65751
-0.281816	1.66912
-0.274164	1.96529
-0.272291	2.13939
-0.269936	2.19956
-0.262245	2.37786
-0.261405	3.07446
-0.253576
-0.252787
-0.250983
-0.247851
-0.246225
-0.245959
-0.244282
-0.243299
-0.239236
-0.237834
-0.234803
-0.231297
-0.228795
-0.218071
-0.217099
-0.213367
-0.207225
-0.199889
-0.199585
-0.189454
-0.182915
-0.182024
-0.182019
-0.178096
-0.177235
-0.177226
-0.175662
-0.17493
-0.167631
-0.164901
-0.158822
-0.157394
-0.156249
-0.155601
-0.152936
-0.152604
-0.146985
-0.144739
-0.143047
-0.139097
-0.129727
-0.12927
-0.128929
-0.12386
-0.117806
-0.117394
-0.112448
-0.107734
-0.107003
-0.10594
-0.105917
-0.103843
-0.102591
-0.0997415
-0.093926
-0.0936608
-0.0909057
-0.090426
-0.0893753
-0.0885846
-0.0880171
-0.0751953
-0.0745004
-0.0725601
-0.0661933
-0.0592491
-0.0562759
-0.049619
-0.0489333
-0.04605
-0.0438867
-0.0434918
-0.0404853
-0.0363191
-0.032559
-0.0307064
-0.0230204
-0.0214472
-0.0207192
-0.019766
-0.0186903
-0.0185738
-0.0123848
-0.01169
-0.0102049
-0.00264037
0.00608549
0.0119809
0.0123042
0.0127058
0.0175782
0.0183773
0.0230764
0.0356263
0.0388424
0.043903
0.0455118
0.049621
0.0531969
0.0539143
0.0581304
0.0618135
0.0627424
0.0648975
0.0657978
0.0659859
0.0685536
0.078782
0.0830225
0.0833106
0.0898025
0.0959812
0.10285
0.104923
0.108546
0.109577
0.116492
0.117631
0.123938
0.12608
0.127457
0.127971
0.128383
0.133508
0.134312
0.141229
0.149307
0.150454
0.153312
0.158784
0.160039
0.160908
0.164399
0.167266
0.172781
0.175617
0.17747
0.179959
0.185068
0.187409
0.187465
0.194464
0.194631
0.198744
0.200074
0.201973
0.205984
0.206166
0.206508
0.216536
0.21751
0.224437
0.224544
0.226331
0.22717
0.241943
0.242538
0.252397
0.254482
0.256267
0.260511
0.261055
0.261581
0.277178
0.2873
0.291662
0.294684
0.300137
0.304721
0.306185
0.326936
0.328489
0.331493
0.334042
0.335478
0.339436
0.339519
0.358858
0.362232
0.364575
0.370174
0.376353
0.381454
0.385681
0.430229
0.435483
0.440962
0.451441
0.452909
0.455117
0.456519
0.461606
0.46305
0.463814
0.464408
0.465345
0.465717
0.466159
0.476906
0.478952
0.485669
0.487125
0.489544
0.496327
0.498164
0.503432
0.503513
0.507478
0.510964
0.511687
0.513489
0.514451
0.523007
0.525592
0.526454
0.530044
0.535359
0.536568
0.536906
0.549783
0.560951
0.562349
0.574826
0.575678
0.576652
0.599998
0.60334
0.604368
0.608898
0.61789
0.624562
0.626201
0.628488
0.632198
0.645655
0.648967
0.654068
0.672731
0.681136
0.681605
0.69334
0.695536
0.703063
0.705244
0.706869
0.709765
0.713775
0.717354
0.722849
0.722956
0.724109
0.726634
0.735616
0.736507
0.740943
0.741176
0.749918
0.75398
0.759739
0.76335
0.763599
0.764236
0.769646
0.774499
0.779303
0.781297
0.783114
0.787929
0.789419
0.789744
0.795043
0.800782
0.800855
0.830825
0.832353
0.83495
0.838356
0.838578
0.849044
0.854504
0.873003
0.879075
0.879152
0.895101
0.903617
0.905966
0.908254
0.908383
0.910391
0.921445
0.942154
0.945712
0.946502
0.955324
0.964189
0.973721
0.980594
1.00353
1.01184
1.01377
1.01795
1.03071
1.03962
1.04659
1.04798
1.05079
1.06872
1.08253
1.08653
1.09095
1.09578
1.09744
1.10931
1.11554
1.11604
1.11628
1.11869
1.12001
1.12008
1.12023
1.13438
1.13733
1.14439
1.14551
1.14936
1.16728
1.17321
1.182
1.18297
1.19662
1.21841
1.22327
1.23345
1.2429
1.25566
1.27482
1.29768
1.30041
1.31222
1.31667
1.31808
1.3236
1.33776
1.34236
1.34304
1.34753
1.35248
1.355
1.35516
1.35618
1.36256
1.382
1.38864
1.39148
1.39487
1.43012
1.43454
1.45633
1.47445
1.49492
1.49607
1.53448
1.54188
1.56282
1.56589
1.58291
1.58559
1.59044
1.59964
1.60035
1.63801
1.64587
1.66068
1.66165
1.68275
1.69287
1.70597
1.73632
1.73686
1.73937
1.74945
1.77848
1.79842
1.80621
1.83119
1.84093
1.86078
1.87255
1.88551
1.90198
1.90481
1.91978
1.93347
1.94461
1.95042
1.95991
1.97541
1.99563
1.99921
2.00092
2.03245
2.0384
2.05921
2.11927
2.12306
2.13664
2.14613
2.19512
2.24663
2.27813
2.35086
2.37282
2.37848
2.49551
2.53015
2.58513
2.61191
2.69884
2.69904
2.7641
2.86754
2.91563
2.94357
2.9933
3.01156
3.18634
3.63146
3.7041

## Sheet: fig1g
TTATATATATA/TTATATATATA	TTATATATATA/TTATATA	TTATATA/TTATATA
-2.23676	-2.23676	-2.23676
-2.23676	-2.23676	-2.23676
-2.23676	-2.23676	-1.92932
-2.23676	-2.23676	-1.92838
-2.23676	-2.23676	-1.92521
-2.23676	-2.23676	-1.9098
-2.23676	-2.23676	-1.89677
-2.23676	-2.23676	-1.89377
-2.23676	-2.23676	-1.88924
-2.23676	-2.23676	-1.80951
-2.23676	-2.23676	-1.12893
-2.14086	-2.15777	-1.08131
-2.12108	-2.1482	-1.07898
-2.06671	-2.06513	-1.05196
-2.04476	-2.05133	-1.04473
-2.0433	-2.04912	-0.865532
-2.02959	-2.04303	-0.86157
-2.00865	-2.04273	-0.761974
-1.99066	-2.03525	-0.612906
-1.98232	-2.01424	-0.439578
-1.98091	-1.99629	-0.407799
-1.96711	-1.98672	-0.364793
-1.96241	-1.97862	-0.279025
-1.93165	-1.97836	-0.228615
-1.93157	-1.95162	-0.225851
-1.92903	-1.94203	-0.111015
-1.9287	-1.94178	-0.0577117
-1.92287	-1.93969	-0.0448576
-1.91804	-1.93265	-0.0142032
-1.91501	-1.92656	0.190259
-1.91366	-1.92527	0.269785
-1.9127	-1.92391	0.410887
-1.90942	-1.91704	0.415069
-1.90588	-1.91694	0.613524
-1.90154	-1.9086	0.696054
-1.897	-1.90619	0.780105
-1.88553	-1.90318
-1.88136	-1.90121
-1.87372	-1.89903
-1.87218	-1.89005
-1.85873	-1.87049
-1.85419	-1.85623
-1.83714	-1.84765
-1.81525	-1.80751
-1.79676	-1.80073
-1.78555	-1.79144
-1.21688	-1.78408
-1.2072	-1.77428
-1.19268	-1.16828
-1.18943	-1.1363
-1.13049	-1.11571
-1.09068	-1.09864
-1.09051	-1.0973
-1.08812	-1.08737
-1.084	-1.05209
-1.07871	-1.03212
-1.0656	-1.01677
-1.0597	-0.99909
-1.05937	-0.980823
-1.0532	-0.977717
-1.04327	-0.976807
-1.03832	-0.973203
-1.03104	-0.957359
-1.01965	-0.955286
-1.01729	-0.944703
-1.01424	-0.94457
-0.993938	-0.935812
-0.973979	-0.928205
-0.972602	-0.923175
-0.971896	-0.900922
-0.971413	-0.892201
-0.970096	-0.88991
-0.965605	-0.889797
-0.953826	-0.874674
-0.940555	-0.869412
-0.917942	-0.866476
-0.916483	-0.865316
-0.915766	-0.846476
-0.874766	-0.843383
-0.874679	-0.830948
-0.873266	-0.828969
-0.862777	-0.811218
-0.849593	-0.797612
-0.845097	-0.79132
-0.839585	-0.786507
-0.833464	-0.765404
-0.821563	-0.758239
-0.8154	-0.753424
-0.807783	-0.745297
-0.800532	-0.73762
-0.797929	-0.73507
-0.789822	-0.734048
-0.786041	-0.722947
-0.777684	-0.72129
-0.771255	-0.705182
-0.757896	-0.689383
-0.744609	-0.67274
-0.742158	-0.667971
-0.736838	-0.63956
-0.726701	-0.637475
-0.726272	-0.636961
-0.722471	-0.633802
-0.721773	-0.632649
-0.707792	-0.62742
-0.703184	-0.606819
-0.682356	-0.598924
-0.681438	-0.598405
-0.672058	-0.593825
-0.654683	-0.593079
-0.653239	-0.578416
-0.64296	-0.566859
-0.637772	-0.559746
-0.629889	-0.558336
-0.61974	-0.524088
-0.619092	-0.523034
-0.61776	-0.52107
-0.617649	-0.520454
-0.592993	-0.497859
-0.589002	-0.49024
-0.581274	-0.488213
-0.580386	-0.480072
-0.578033	-0.459062
-0.566001	-0.458137
-0.563505	-0.450478
-0.561861	-0.440349
-0.554314	-0.43887
-0.536656	-0.435105
-0.53118	-0.434346
-0.529036	-0.431284
-0.525332	-0.424848
-0.516238	-0.39825
-0.50816	-0.393745
-0.507572	-0.392024
-0.494334	-0.389997
-0.480195	-0.377832
-0.47315	-0.360381
-0.472692	-0.359377
-0.46927	-0.34347
-0.461813	-0.336965
-0.444567	-0.32827
-0.440589	-0.328191
-0.436979	-0.316396
-0.43081	-0.306235
-0.426987	-0.303836
-0.424311	-0.296777
-0.414239	-0.291331
-0.412634	-0.28962
-0.411565	-0.283681
-0.406501	-0.28037
-0.402131	-0.277452
-0.39005	-0.275963
-0.38972	-0.273613
-0.379856	-0.27178
-0.369052	-0.270748
-0.362034	-0.264893
-0.358025	-0.255665
-0.355321	-0.238244
-0.352807	-0.234912
-0.348342	-0.234558
-0.335521	-0.232507
-0.333141	-0.219064
-0.330581	-0.214806
-0.330221	-0.208837
-0.327039	-0.201153
-0.32483	-0.196912
-0.323845	-0.191328
-0.318817	-0.191087
-0.312707	-0.185995
-0.311119	-0.169398
-0.305191	-0.167485
-0.291619	-0.166575
-0.286825	-0.161356
-0.282317	-0.16002
-0.277032	-0.155904
-0.272062	-0.153126
-0.271473	-0.143571
-0.259152	-0.136313
-0.256477	-0.131851
-0.25599	-0.129424
-0.255443	-0.119375
-0.249883	-0.118606
-0.239738	-0.112028
-0.2393	-0.109369
-0.235477	-0.109008
-0.234533	-0.107725
-0.232663	-0.101969
-0.23251	-0.0795016
-0.227118	-0.0700254
-0.220963	-0.0675926
-0.220905	-0.0675298
-0.212925	-0.0533367
-0.212295	-0.0505916
-0.207913	-0.0452448
-0.207046	-0.0429384
-0.206296	-0.0366067
-0.202782	-0.0357551
-0.194235	-0.0332043
-0.189728	-0.0283182
-0.186231	-0.0262096
-0.185201	-0.0247533
-0.180224	-0.0125086
-0.179534	-0.00430949
-0.171658	-0.00241185
-0.170278	-0.00129686
-0.166826	-0.000644367
-0.163593	0.00234864
-0.150921	0.00243102
-0.14916	0.0028812
-0.147825	0.00450347
-0.147508	0.00941119
-0.13931	0.0243684
-0.13748	0.0284758
-0.135505	0.0295524
-0.131357	0.0325952
-0.129775	0.0397701
-0.126665	0.0478279
-0.123953	0.0622995
-0.115792	0.0698825
-0.110949	0.0828181
-0.106178	0.0997449
-0.105227	0.103583
-0.104149	0.106836
-0.0957055	0.108001
-0.093313	0.108437
-0.0845143	0.109708
-0.0835862	0.111522
-0.0823413	0.115551
-0.0784726	0.115552
-0.0756745	0.115807
-0.0752357	0.123759
-0.0734298	0.134993
-0.0688869	0.140053
-0.0656244	0.154312
-0.0649116	0.159994
-0.063057	0.168869
-0.0555453	0.17236
-0.0549603	0.20307
-0.0527665	0.213456
-0.0496326	0.219417
-0.0466748	0.221533
-0.0459295	0.233239
-0.0456854	0.253033
-0.0419298	0.258341
-0.0409882	0.277404
-0.0343121	0.286723
-0.0320344	0.288027
-0.0256428	0.293335
-0.0158929	0.311261
-0.0134129	0.319062
-0.0133839	0.32999
-0.00936389	0.333538
-0.00531963	0.335067
-0.0051759	0.336491
-0.00406181	0.34111
-0.00296737	0.346964
0.000732785	0.360103
0.0031038	0.371367
0.00508935	0.388051
0.0125304	0.390269
0.0155058	0.39336
0.0220575	0.399318
0.0298025	0.400745
0.0425228	0.410435
0.0490796	0.422988
0.055967	0.430036
0.0628289	0.439449
0.0629053	0.441061
0.0645129	0.471114
0.0695501	0.476358
0.0793601	0.487072
0.0808821	0.493051
0.0850819	0.497519
0.0877501	0.499174
0.0897352	0.520016
0.0927669	0.534992
0.0933562	0.537824
0.0942863	0.550137
0.0999198	0.563291
0.100888	0.567002
0.109731	0.567436
0.111709	0.57144
0.119779	0.580001
0.128417	0.581367
0.130183	0.5886
0.150569	0.59623
0.153688	0.602547
0.153997	0.605801
0.157681	0.608012
0.159833	0.61171
0.161325	0.612459
0.164077	0.614099
0.170694	0.614278
0.174767	0.642548
0.174879	0.651397
0.176958	0.672487
0.180612	0.681614
0.182679	0.715261
0.183761	0.735269
0.186217	0.779047
0.18849	0.787477
0.192345	0.798479
0.197464	0.816505
0.199072	0.820875
0.201115	0.822501
0.212669	0.826031
0.213608	0.826736
0.216315	0.828757
0.22042	0.835134
0.220745	0.838361
0.223018	0.868963
0.233183	0.886436
0.234096	0.938115
0.235533	0.938434
0.237596	0.960475
0.237654	0.977112
0.241463	0.98012
0.250459	1.00084
0.260051	1.02145
0.266788	1.08612
0.273527	1.08775
0.274785	1.12427
0.277565	1.25409
0.28252	1.26748
0.283208	1.28298
0.284888	1.29364
0.286938	1.3426
0.295613	1.41029
0.29671	1.42791
0.299755	1.43717
0.300633	1.55806
0.303029	1.64505
0.309752	1.65773
0.310949	1.66166
0.314927	1.73392
0.31937	1.73892
0.321984	1.84203
0.32504	1.95972
0.330637	2.28611
0.331462	2.61582
0.332078
0.336531
0.342914
0.34474
0.346508
0.349008
0.35076
0.363317
0.372823
0.375233
0.37939
0.380491
0.381325
0.382938
0.387307
0.388205
0.395112
0.39532
0.398316
0.398516
0.409232
0.41147
0.421613
0.424822
0.42506
0.426738
0.427054
0.43015
0.437356
0.438447
0.444998
0.451653
0.458518
0.459032
0.459263
0.460046
0.466526
0.471648
0.472275
0.47639
0.494474
0.502755
0.502807
0.50716
0.511812
0.52677
0.527669
0.529233
0.531545
0.533005
0.535764
0.538679
0.539573
0.542082
0.544026
0.544916
0.547359
0.550751
0.553258
0.55508
0.558004
0.563649
0.564346
0.570054
0.577491
0.577756
0.578857
0.581722
0.585922
0.587743
0.587913
0.589458
0.590465
0.593384
0.594824
0.597251
0.602721
0.606639
0.607719
0.609254
0.617476
0.620119
0.624084
0.624322
0.626592
0.634977
0.636249
0.636313
0.643501
0.644656
0.656169
0.659389
0.667459
0.670157
0.673089
0.673576
0.674207
0.67836
0.685363
0.685872
0.687234
0.68957
0.692257
0.695227
0.699576
0.699738
0.710206
0.711378
0.712392
0.713622
0.714597
0.72616
0.727137
0.735852
0.736509
0.737341
0.74115
0.743962
0.747526
0.756809
0.761015
0.768272
0.774674
0.780848
0.784139
0.78479
0.785467
0.791466
0.792546
0.794301
0.795027
0.797092
0.807537
0.808589
0.813894
0.819018
0.830627
0.83206
0.836392
0.838872
0.845316
0.852865
0.859123
0.860409
0.865376
0.874587
0.876016
0.879529
0.881158
0.885234
0.891457
0.900331
0.900985
0.901535
0.902895
0.908241
0.910928
0.914744
0.918072
0.919056
0.936266
0.940901
0.957292
0.961095
0.963091
0.963889
0.966115
0.967314
0.975852
0.978739
0.97878
0.982234
0.987733
0.987944
0.989541
0.996795
1.0035
1.00527
1.01893
1.02306
1.04302
1.04324
1.05815
1.05859
1.06483
1.06663
1.071
1.08736
1.09993
1.10964
1.10971
1.1319
1.13796
1.13909
1.13913
1.15027
1.17629
1.17847
1.18341
1.18536
1.1863
1.19579
1.20188
1.2066
1.20805
1.20919
1.21642
1.21672
1.22161
1.23122
1.23999
1.25999
1.26744
1.2817
1.28693
1.28745
1.29598
1.29922
1.30363
1.30553
1.30745
1.32932
1.33311
1.34364
1.35092
1.35101
1.35242
1.3614
1.36979
1.37407
1.38502
1.40176
1.40564
1.41383
1.41891
1.42257
1.43462
1.43655
1.44013
1.46057
1.4624
1.48016
1.48771
1.48907
1.49377
1.49695
1.50599
1.51321
1.51892
1.53247
1.56966
1.57825
1.58154
1.5965
1.6016
1.61165
1.63784
1.63993
1.64615
1.65907
1.67992
1.71268
1.72483
1.72696
1.74175
1.78481
1.78705
1.79411
1.84445
1.84799
1.90092
1.90131
1.90658
1.90956
1.90987
1.93896
1.95639
1.99219
2.02434
2.04559
2.04731
2.08772
2.089
2.12229
2.14992
2.15904
2.2152
2.25112
2.33037
2.33251
2.41572
2.61633
2.75183

## Sheet: fig1h
G/G	G/A	A/A
-2.98325	-2.47761	-6.8393
-2.25413	-2.12409	-5.74725
-2.04586	-2.10189	-2.07114
-1.86789	-1.92826	-1.90586
-1.86265	-1.91287	-1.72848
-1.84889	-1.8989	-1.65893
-1.78205	-1.86407	-1.56062
-1.7497	-1.85997	-1.55693
-1.65947	-1.81698	-1.5262
-1.56416	-1.77644	-1.52351
-1.53075	-1.7686	-1.47266
-1.52954	-1.74204	-1.45545
-1.47798	-1.72483	-1.41752
-1.44017	-1.71102	-1.37506
-1.4251	-1.69833	-1.35728
-1.40593	-1.65883	-1.30725
-1.37294	-1.65114	-1.27348
-1.3476	-1.62179	-1.26321
-1.33229	-1.62163	-1.14607
-1.32048	-1.61569	-1.14415
-1.30318	-1.60384	-1.14087
-1.29934	-1.58486	-1.1022
-1.29882	-1.56942	-1.06769
-1.26357	-1.56889	-1.06124
-1.22842	-1.55496	-0.947841
-1.22514	-1.53022	-0.935949
-1.2006	-1.50906	-0.932877
-1.19837	-1.50735	-0.917856
-1.19799	-1.48426	-0.888543
-1.13824	-1.47917	-0.88379
-1.12876	-1.47391	-0.88289
-1.12283	-1.46233	-0.879404
-1.09696	-1.44157	-0.878848
-1.08992	-1.43843	-0.855005
-1.06885	-1.42085	-0.83848
-1.04053	-1.38199	-0.831059
-1.03669	-1.38092	-0.823332
-1.0344	-1.38054	-0.808485
-1.03423	-1.37694	-0.772666
-1.02309	-1.36976	-0.731509
-1.01909	-1.35265	-0.728449
-1.00392	-1.34846	-0.723926
-0.980133	-1.33143	-0.693261
-0.97191	-1.31066	-0.680571
-0.962787	-1.30774	-0.673442
-0.958102	-1.29595	-0.663387
-0.945368	-1.29131	-0.650561
-0.943004	-1.28633	-0.638021
-0.918167	-1.28238	-0.628354
-0.908935	-1.26659	-0.608954
-0.908366	-1.2456	-0.592359
-0.888566	-1.2121	-0.561265
-0.88385	-1.20007	-0.498798
-0.869551	-1.18247	-0.495129
-0.866276	-1.18235	-0.489734
-0.86435	-1.16978	-0.4609
-0.851777	-1.15101	-0.422377
-0.846684	-1.13863	-0.410778
-0.833994	-1.12666	-0.408494
-0.830844	-1.12205	-0.366789
-0.830192	-1.11166	-0.366589
-0.823989	-1.1084	-0.356545
-0.821424	-1.07534	-0.337907
-0.809145	-1.06695	-0.307317
-0.80381	-1.05748	-0.303341
-0.789373	-1.05602	-0.293522
-0.785846	-1.04897	-0.289564
-0.782207	-1.02832	-0.288717
-0.774388	-1.01839	-0.269423
-0.759202	-1.01788	-0.268581
-0.758242	-1.00446	-0.263052
-0.758167	-0.990538	-0.219719
-0.745346	-0.988786	-0.195392
-0.744363	-0.983229	-0.179566
-0.732837	-0.979367	-0.145747
-0.724671	-0.97339	-0.116271
-0.724223	-0.961657	-0.100887
-0.720267	-0.95918	-0.0850096
-0.6901	-0.955964	-0.0712394
-0.666961	-0.955462	-0.0469514
-0.655249	-0.953458	-0.0435659
-0.654879	-0.952097	0.0148116
-0.62317	-0.941821	0.0485211
-0.599396	-0.941776	0.0495059
-0.598527	-0.933901	0.11021
-0.592585	-0.932696	0.11096
-0.5782	-0.929754	0.15166
-0.577758	-0.926528	0.196673
-0.533076	-0.917994	0.202162
-0.529683	-0.892357	0.27727
-0.52921	-0.885337	0.367277
-0.527189	-0.864135	0.403554
-0.525094	-0.863897	0.405198
-0.52034	-0.85628	0.449474
-0.519685	-0.855907	0.477538
-0.5174	-0.851241	0.496908
-0.513266	-0.834539	0.575769
-0.504066	-0.827345	0.581574
-0.503981	-0.821119	0.596966
-0.503842	-0.803692	0.596971
-0.500777	-0.8035	0.600556
-0.493151	-0.803305	0.612109
-0.491448	-0.794133	0.90794
-0.477987	-0.793899	0.943584
-0.472846	-0.756831	0.998066
-0.466941	-0.741648	1.04356
-0.464875	-0.731068	1.2193
-0.464334	-0.716409	1.24794
-0.458942	-0.712524	1.25905
-0.456374	-0.709871	1.27302
-0.450099	-0.704876	1.39263
-0.449838	-0.704604	1.92762
-0.442575	-0.689568	3.09437
-0.440159	-0.678462
-0.437969	-0.675286
-0.426268	-0.671923
-0.421305	-0.658692
-0.419097	-0.657627
-0.40827	-0.655906
-0.404834	-0.655028
-0.387745	-0.64218
-0.386608	-0.63618
-0.386538	-0.628015
-0.382741	-0.619318
-0.379995	-0.612814
-0.372301	-0.606142
-0.358361	-0.603046
-0.356283	-0.593259
-0.35269	-0.590472
-0.347556	-0.581566
-0.347249	-0.560983
-0.346152	-0.557491
-0.338862	-0.556832
-0.33394	-0.551694
-0.312042	-0.55141
-0.311436	-0.547764
-0.30938	-0.531204
-0.304043	-0.528866
-0.295575	-0.522221
-0.292237	-0.516688
-0.291342	-0.510956
-0.285066	-0.506411
-0.284779	-0.500383
-0.282819	-0.498255
-0.280946	-0.497963
-0.276739	-0.486685
-0.275587	-0.464582
-0.272886	-0.46322
-0.270324	-0.46227
-0.268629	-0.452367
-0.265295	-0.442047
-0.25063	-0.429776
-0.246762	-0.425484
-0.243568	-0.420303
-0.24096	-0.419432
-0.239981	-0.418265
-0.239429	-0.411547
-0.239192	-0.40482
-0.226183	-0.393281
-0.218059	-0.391155
-0.210526	-0.388664
-0.202485	-0.382182
-0.20044	-0.379883
-0.198853	-0.370954
-0.195037	-0.355896
-0.189457	-0.35477
-0.187538	-0.353882
-0.186451	-0.349607
-0.184828	-0.348912
-0.182078	-0.342113
-0.168742	-0.334465
-0.166854	-0.334275
-0.16241	-0.316012
-0.162101	-0.313717
-0.158201	-0.312797
-0.147114	-0.311705
-0.143693	-0.305498
-0.137374	-0.301462
-0.135188	-0.286119
-0.132335	-0.285981
-0.129866	-0.285176
-0.123651	-0.282622
-0.118585	-0.27168
-0.112323	-0.2622
-0.09547	-0.256683
-0.0879204	-0.252744
-0.0783358	-0.246998
-0.0736258	-0.236418
-0.0721003	-0.233901
-0.067992	-0.227861
-0.0617427	-0.221679
-0.060333	-0.215801
-0.0546527	-0.213937
-0.0538093	-0.209542
-0.0525117	-0.207242
-0.0469657	-0.206897
-0.0387803	-0.20652
-0.0339528	-0.206337
-0.0226203	-0.198725
-0.0217049	-0.195574
-0.0195093	-0.188801
-0.0149721	-0.188294
-0.0146511	-0.18751
-0.0145124	-0.186933
-0.00677931	-0.185062
-0.00661316	-0.181248
-0.00481004	-0.179725
-0.000817386	-0.175003
0.00374809	-0.164707
0.0138299	-0.154139
0.0157733	-0.152913
0.0191492	-0.1509
0.0208298	-0.150746
0.0248544	-0.134405
0.0296323	-0.128992
0.0343888	-0.126358
0.0387421	-0.109733
0.0395642	-0.107675
0.0419035	-0.102558
0.0501721	-0.0977458
0.0510028	-0.0742689
0.0513682	-0.0735669
0.05929	-0.0734388
0.0653691	-0.0688812
0.0719046	-0.0668799
0.0804132	-0.0658919
0.0863876	-0.0629798
0.0924047	-0.0629766
0.0966541	-0.0578885
0.102571	-0.0568257
0.103385	-0.0469837
0.109803	-0.0359814
0.113969	-0.03561
0.115804	-0.0321137
0.124571	-0.0309281
0.12846	-0.0295141
0.134771	-0.0261489
0.136467	-0.0230658
0.137824	-0.0189531
0.140572	-0.016821
0.141722	-0.0154521
0.147329	-0.01188
0.150762	-0.00179597
0.153654	0.0127061
0.172907	0.0182267
0.17676	0.029709
0.177581	0.032253
0.194296	0.034066
0.196106	0.0347906
0.199889	0.0387488
0.211127	0.0513207
0.213337	0.0539318
0.213787	0.0612926
0.215845	0.0740372
0.217205	0.0743223
0.218824	0.0762079
0.22084	0.0913422
0.22181	0.0980906
0.223433	0.107661
0.225701	0.110251
0.232691	0.114021
0.233865	0.115656
0.236132	0.119224
0.250445	0.119854
0.258357	0.122184
0.270248	0.12233
0.273255	0.123053
0.275932	0.123274
0.287858	0.134817
0.295603	0.135591
0.319049	0.136683
0.323325	0.150757
0.325877	0.15311
0.326834	0.15779
0.330471	0.169466
0.332306	0.17296
0.333368	0.173385
0.334119	0.178468
0.336607	0.179097
0.33737	0.181693
0.340348	0.182979
0.36904	0.186396
0.371484	0.189296
0.371587	0.189823
0.376829	0.203487
0.378541	0.220741
0.382073	0.223153
0.389552	0.235393
0.389758	0.237927
0.397575	0.25698
0.401517	0.259767
0.401639	0.263531
0.404505	0.274099
0.404903	0.285114
0.408258	0.294624
0.423254	0.295797
0.441256	0.299537
0.441274	0.304596
0.442955	0.310544
0.446596	0.320224
0.461974	0.324202
0.46757	0.325952
0.467883	0.332224
0.483174	0.33614
0.483668	0.357388
0.488117	0.366154
0.503592	0.374287
0.506166	0.378439
0.519265	0.389576
0.532242	0.43727
0.538748	0.44787
0.555978	0.450865
0.557894	0.453337
0.562257	0.453607
0.562846	0.456312
0.565663	0.461581
0.575442	0.464943
0.580847	0.473459
0.583593	0.483802
0.593239	0.4898
0.597913	0.489945
0.599081	0.50304
0.600929	0.511518
0.613395	0.511649
0.629051	0.513421
0.631835	0.522631
0.637973	0.526981
0.638385	0.546006
0.650835	0.54679
0.652308	0.548432
0.655983	0.550858
0.657534	0.560065
0.666545	0.576975
0.667127	0.57953
0.681722	0.593742
0.684687	0.601445
0.686029	0.605682
0.691926	0.609604
0.696545	0.612184
0.697553	0.614403
0.702252	0.617033
0.71106	0.617608
0.714591	0.620168
0.723914	0.623432
0.739476	0.623532
0.739814	0.624284
0.743682	0.691701
0.745562	0.69213
0.746228	0.715282
0.752984	0.721196
0.762733	0.735451
0.767055	0.736425
0.770047	0.737729
0.773312	0.762408
0.782623	0.768021
0.783486	0.771788
0.792426	0.781919
0.803526	0.784071
0.806851	0.791593
0.807267	0.795282
0.821223	0.799393
0.850258	0.812413
0.855695	0.815264
0.86248	0.826228
0.877272	0.830084
0.88261	0.857978
0.898413	0.859102
0.899956	0.866048
0.903893	0.884165
0.905237	0.886867
0.906204	0.889354
0.923171	0.891228
0.940163	0.900498
0.963967	0.906946
0.976125	0.913375
0.988862	0.920003
0.990125	0.929258
1.00036	0.95335
1.00474	0.956743
1.01371	0.96303
1.04443	0.97196
1.05305	0.982682
1.07762	0.987358
1.09244	1.01648
1.09355	1.02313
1.11493	1.02602
1.12265	1.03734
1.12346	1.05653
1.15309	1.08606
1.15868	1.08693
1.16485	1.10092
1.17937	1.11463
1.19955	1.11522
1.21358	1.12596
1.24472	1.14264
1.26351	1.17324
1.26356	1.21628
1.27047	1.21943
1.27979	1.22225
1.31301	1.2299
1.32242	1.23909
1.32806	1.24173
1.34214	1.24946
1.36841	1.26437
1.37808	1.28129
1.38946	1.3304
1.39373	1.34798
1.39999	1.37461
1.40042	1.39204
1.40054	1.39941
1.40287	1.41788
1.41066	1.43193
1.42561	1.44317
1.43724	1.46415
1.44175	1.47637
1.44743	1.49926
1.46797	1.5125
1.49122	1.51755
1.51019	1.52633
1.52392	1.53233
1.52919	1.58084
1.56362	1.59335
1.57115	1.61376
1.58273	1.61503
1.63407	1.66943
1.68488	1.70428
1.68492	1.72122
1.70399	1.72733
1.71124	1.72865
1.7224	1.77426
1.73293	1.86186
1.73839	1.8761
1.79484	1.88685
1.83255	1.96589
1.90633	2.09714
2.01658	2.14378
2.0414	2.18112
2.04642	2.31864
2.08229	2.3431
2.19085	2.43522
2.22097	2.49591
2.28158	2.7676
2.28643	4.41518
2.54152
2.59511
2.68669
2.70282
2.79391
3.00833
3.18267
3.71417
5.19507

## Sheet: fig1i
G/G	G/A
-2.98325	-6.8393
-2.10189	-5.74725
-2.07114	-2.47761
-2.04586	-2.25413
-1.91287	-2.12409
-1.90586	-1.92826
-1.86789	-1.8989
-1.86407	-1.86265
-1.85997	-1.62163
-1.84889	-1.56416
-1.81698	-1.43843
-1.78205	-1.38054
-1.77644	-1.12283
-1.7686	-1.07534
-1.7497	-0.952097
-1.74204	-0.855907
-1.72848	-0.728449
-1.72483	-0.663387
-1.71102	-0.603046
-1.69833	-0.408494
-1.65947	-0.391155
-1.65893	-0.334465
-1.65883	-0.282819
-1.65114	-0.20044
-1.62179	-0.166854
-1.61569	-0.143693
-1.60384	-0.09547
-1.58486	-0.016821
-1.56942	0.0495059
-1.56889	0.0501721
-1.56062	0.114021
-1.55693	0.119224
-1.55496	0.12233
-1.53075	0.22084
-1.53022	0.325952
-1.52954	0.575769
-1.5262	0.581574
-1.52351	0.929258
-1.50906	0.990125
-1.50735	1.12346
-1.48426
-1.47917
-1.47798
-1.47391
-1.47266
-1.46233
-1.45545
-1.44157
-1.44017
-1.4251
-1.42085
-1.41752
-1.40593
-1.38199
-1.38092
-1.37694
-1.37506
-1.37294
-1.36976
-1.35728
-1.35265
-1.34846
-1.3476
-1.33229
-1.33143
-1.32048
-1.31066
-1.30774
-1.30725
-1.30318
-1.29934
-1.29882
-1.29595
-1.29131
-1.28633
-1.28238
-1.27348
-1.26659
-1.26357
-1.26321
-1.2456
-1.22842
-1.22514
-1.2121
-1.2006
-1.20007
-1.19837
-1.19799
-1.18247
-1.18235
-1.16978
-1.15101
-1.14607
-1.14415
-1.14087
-1.13863
-1.13824
-1.12876
-1.12666
-1.12205
-1.11166
-1.1084
-1.1022
-1.09696
-1.08992
-1.06885
-1.06769
-1.06695
-1.06124
-1.05748
-1.05602
-1.04897
-1.04053
-1.03669
-1.0344
-1.03423
-1.02832
-1.02309
-1.01909
-1.01839
-1.01788
-1.00446
-1.00392
-0.990538
-0.988786
-0.983229
-0.980133
-0.979367
-0.97339
-0.97191
-0.962787
-0.961657
-0.95918
-0.958102
-0.955964
-0.955462
-0.953458
-0.947841
-0.945368
-0.943004
-0.941821
-0.941776
-0.935949
-0.933901
-0.932877
-0.932696
-0.929754
-0.926528
-0.918167
-0.917994
-0.917856
-0.908935
-0.908366
-0.892357
-0.888566
-0.888543
-0.885337
-0.88385
-0.88379
-0.88289
-0.879404
-0.878848
-0.869551
-0.866276
-0.86435
-0.864135
-0.863897
-0.85628
-0.855005
-0.851777
-0.851241
-0.846684
-0.83848
-0.834539
-0.833994
-0.831059
-0.830844
-0.830192
-0.827345
-0.823989
-0.823332
-0.821424
-0.821119
-0.809145
-0.808485
-0.80381
-0.803692
-0.8035
-0.803305
-0.794133
-0.793899
-0.789373
-0.785846
-0.782207
-0.774388
-0.772666
-0.759202
-0.758242
-0.758167
-0.756831
-0.745346
-0.744363
-0.741648
-0.732837
-0.731509
-0.731068
-0.724671
-0.724223
-0.723926
-0.720267
-0.716409
-0.712524
-0.709871
-0.704876
-0.704604
-0.693261
-0.6901
-0.689568
-0.680571
-0.678462
-0.675286
-0.673442
-0.671923
-0.666961
-0.658692
-0.657627
-0.655906
-0.655249
-0.655028
-0.654879
-0.650561
-0.64218
-0.638021
-0.63618
-0.628354
-0.628015
-0.62317
-0.619318
-0.612814
-0.608954
-0.606142
-0.599396
-0.598527
-0.593259
-0.592585
-0.592359
-0.590472
-0.581566
-0.5782
-0.577758
-0.561265
-0.560983
-0.557491
-0.556832
-0.551694
-0.55141
-0.547764
-0.533076
-0.531204
-0.529683
-0.52921
-0.528866
-0.527189
-0.525094
-0.522221
-0.52034
-0.519685
-0.5174
-0.516688
-0.513266
-0.510956
-0.506411
-0.504066
-0.503981
-0.503842
-0.500777
-0.500383
-0.498798
-0.498255
-0.497963
-0.495129
-0.493151
-0.491448
-0.489734
-0.486685
-0.477987
-0.472846
-0.466941
-0.464875
-0.464582
-0.464334
-0.46322
-0.46227
-0.4609
-0.458942
-0.456374
-0.452367
-0.450099
-0.449838
-0.442575
-0.442047
-0.440159
-0.437969
-0.429776
-0.426268
-0.425484
-0.422377
-0.421305
-0.420303
-0.419432
-0.419097
-0.418265
-0.411547
-0.410778
-0.40827
-0.404834
-0.40482
-0.393281
-0.388664
-0.387745
-0.386608
-0.386538
-0.382741
-0.382182
-0.379995
-0.379883
-0.372301
-0.370954
-0.366789
-0.366589
-0.358361
-0.356545
-0.356283
-0.355896
-0.35477
-0.353882
-0.35269
-0.349607
-0.348912
-0.347556
-0.347249
-0.346152
-0.342113
-0.338862
-0.337907
-0.334275
-0.33394
-0.316012
-0.313717
-0.312797
-0.312042
-0.311705
-0.311436
-0.30938
-0.307317
-0.305498
-0.304043
-0.303341
-0.301462
-0.295575
-0.293522
-0.292237
-0.291342
-0.289564
-0.288717
-0.286119
-0.285981
-0.285176
-0.285066
-0.284779
-0.282622
-0.280946
-0.276739
-0.275587
-0.272886
-0.27168
-0.270324
-0.269423
-0.268629
-0.268581
-0.265295
-0.263052
-0.2622
-0.256683
-0.252744
-0.25063
-0.246998
-0.246762
-0.243568
-0.24096
-0.239981
-0.239429
-0.239192
-0.236418
-0.233901
-0.227861
-0.226183
-0.221679
-0.219719
-0.218059
-0.215801
-0.213937
-0.210526
-0.209542
-0.207242
-0.206897
-0.20652
-0.206337
-0.202485
-0.198853
-0.198725
-0.195574
-0.195392
-0.195037
-0.189457
-0.188801
-0.188294
-0.187538
-0.18751
-0.186933
-0.186451
-0.185062
-0.184828
-0.182078
-0.181248
-0.179725
-0.179566
-0.175003
-0.168742
-0.164707
-0.16241
-0.162101
-0.158201
-0.154139
-0.152913
-0.1509
-0.150746
-0.147114
-0.145747
-0.137374
-0.135188
-0.134405
-0.132335
-0.129866
-0.128992
-0.126358
-0.123651
-0.118585
-0.116271
-0.112323
-0.109733
-0.107675
-0.102558
-0.100887
-0.0977458
-0.0879204
-0.0850096
-0.0783358
-0.0742689
-0.0736258
-0.0735669
-0.0734388
-0.0721003
-0.0712394
-0.0688812
-0.067992
-0.0668799
-0.0658919
-0.0629798
-0.0629766
-0.0617427
-0.060333
-0.0578885
-0.0568257
-0.0546527
-0.0538093
-0.0525117
-0.0469837
-0.0469657
-0.0469514
-0.0435659
-0.0387803
-0.0359814
-0.03561
-0.0339528
-0.0321137
-0.0309281
-0.0295141
-0.0261489
-0.0230658
-0.0226203
-0.0217049
-0.0195093
-0.0189531
-0.0154521
-0.0149721
-0.0146511
-0.0145124
-0.01188
-0.00677931
-0.00661316
-0.00481004
-0.00179597
-0.000817386
0.00374809
0.0127061
0.0138299
0.0148116
0.0157733
0.0182267
0.0191492
0.0208298
0.0248544
0.0296323
0.029709
0.032253
0.034066
0.0343888
0.0347906
0.0387421
0.0387488
0.0395642
0.0419035
0.0485211
0.0510028
0.0513207
0.0513682
0.0539318
0.05929
0.0612926
0.0653691
0.0719046
0.0740372
0.0743223
0.0762079
0.0804132
0.0863876
0.0913422
0.0924047
0.0966541
0.0980906
0.102571
0.103385
0.107661
0.109803
0.11021
0.110251
0.11096
0.113969
0.115656
0.115804
0.119854
0.122184
0.123053
0.123274
0.124571
0.12846
0.134771
0.134817
0.135591
0.136467
0.136683
0.137824
0.140572
0.141722
0.147329
0.150757
0.150762
0.15166
0.15311
0.153654
0.15779
0.169466
0.172907
0.17296
0.173385
0.17676
0.177581
0.178468
0.179097
0.181693
0.182979
0.186396
0.189296
0.189823
0.194296
0.196106
0.196673
0.199889
0.202162
0.203487
0.211127
0.213337
0.213787
0.215845
0.217205
0.218824
0.220741
0.22181
0.223153
0.223433
0.225701
0.232691
0.233865
0.235393
0.236132
0.237927
0.250445
0.25698
0.258357
0.259767
0.263531
0.270248
0.273255
0.274099
0.275932
0.27727
0.285114
0.287858
0.294624
0.295603
0.295797
0.299537
0.304596
0.310544
0.319049
0.320224
0.323325
0.324202
0.325877
0.326834
0.330471
0.332224
0.332306
0.333368
0.334119
0.33614
0.336607
0.33737
0.340348
0.357388
0.366154
0.367277
0.36904
0.371484
0.371587
0.374287
0.376829
0.378439
0.378541
0.382073
0.389552
0.389576
0.389758
0.397575
0.401517
0.401639
0.403554
0.404505
0.404903
0.405198
0.408258
0.423254
0.43727
0.441256
0.441274
0.442955
0.446596
0.44787
0.449474
0.450865
0.453337
0.453607
0.456312
0.461581
0.461974
0.464943
0.46757
0.467883
0.473459
0.477538
0.483174
0.483668
0.483802
0.488117
0.4898
0.489945
0.496908
0.50304
0.503592
0.506166
0.511518
0.511649
0.513421
0.519265
0.522631
0.526981
0.532242
0.538748
0.546006
0.54679
0.548432
0.550858
0.555978
0.557894
0.560065
0.562257
0.562846
0.565663
0.575442
0.576975
0.57953
0.580847
0.583593
0.593239
0.593742
0.596966
0.596971
0.597913
0.599081
0.600556
0.600929
0.601445
0.605682
0.609604
0.612109
0.612184
0.613395
0.614403
0.617033
0.617608
0.620168
0.623432
0.623532
0.624284
0.629051
0.631835
0.637973
0.638385
0.650835
0.652308
0.655983
0.657534
0.666545
0.667127
0.681722
0.684687
0.686029
0.691701
0.691926
0.69213
0.696545
0.697553
0.702252
0.71106
0.714591
0.715282
0.721196
0.723914
0.735451
0.736425
0.737729
0.739476
0.739814
0.743682
0.745562
0.746228
0.752984
0.762408
0.762733
0.767055
0.768021
0.770047
0.771788
0.773312
0.781919
0.782623
0.783486
0.784071
0.791593
0.792426
0.795282
0.799393
0.803526
0.806851
0.807267
0.812413
0.815264
0.821223
0.826228
0.830084
0.850258
0.855695
0.857978
0.859102
0.86248
0.866048
0.877272
0.88261
0.884165
0.886867
0.889354
0.891228
0.898413
0.899956
0.900498
0.903893
0.905237
0.906204
0.906946
0.90794
0.913375
0.920003
0.923171
0.940163
0.943584
0.95335
0.956743
0.96303
0.963967
0.97196
0.976125
0.982682
0.987358
0.988862
0.998066
1.00036
1.00474
1.01371
1.01648
1.02313
1.02602
1.03734
1.04356
1.04443
1.05305
1.05653
1.07762
1.08606
1.08693
1.09244
1.09355
1.10092
1.11463
1.11493
1.11522
1.12265
1.12596
1.14264
1.15309
1.15868
1.16485
1.17324
1.17937
1.19955
1.21358
1.21628
1.2193
1.21943
1.22225
1.2299
1.23909
1.24173
1.24472
1.24794
1.24946
1.25905
1.26351
1.26356
1.26437
1.27047
1.27302
1.27979
1.28129
1.31301
1.32242
1.32806
1.3304
1.34214
1.34798
1.36841
1.37461
1.37808
1.38946
1.39204
1.39263
1.39373
1.39941
1.39999
1.40042
1.40054
1.40287
1.41066
1.41788
1.42561
1.43193
1.43724
1.44175
1.44317
1.44743
1.46415
1.46797
1.47637
1.49122
1.49926
1.51019
1.5125
1.51755
1.52392
1.52633
1.52919
1.53233
1.56362
1.57115
1.58084
1.58273
1.59335
1.61376
1.61503
1.63407
1.66943
1.68488
1.68492
1.70399
1.70428
1.71124
1.72122
1.7224
1.72733
1.72865
1.73293
1.73839
1.77426
1.79484
1.83255
1.86186
1.8761
1.88685
1.90633
1.92762
1.96589
2.01658
2.0414
2.04642
2.08229
2.09714
2.14378
2.18112
2.19085
2.22097
2.28158
2.28643
2.31864
2.3431
2.43522
2.49591
2.54152
2.59511
2.68669
2.70282
2.7676
2.79391
3.00833
3.09437
3.18267
3.71417
4.41518
5.19507

## Sheet: fig2b.female
C/C	C/A	A/A
-4.20716	-4.77827	-4.42468
-3.4513	-3.11559	-3.73533
-2.73704	-2.13942	-2.0925
-2.44592	-1.9548	-1.29905
-2.09541	-1.94236	-1.11484
-1.82954	-1.9307	-1.05638
-1.63788	-1.86152	-0.968322
-1.63395	-1.78584	-0.868024
-1.60627	-1.78037	-0.756898
-1.59426	-1.77661	-0.700791
-1.59215	-1.77461	-0.644394
-1.54431	-1.7534	-0.594282
-1.50274	-1.73209	-0.56575
-1.46306	-1.66307	-0.48948
-1.42519	-1.56086	-0.348513
-1.26393	-1.55957	-0.284151
-1.22906	-1.51115	-0.0697997
-1.19515	-1.48667	-0.00273738
-1.14938	-1.44946	0.435037
-1.12946	-1.42509	0.525095
-1.11729	-1.40264
-1.1081	-1.39247
-1.08442	-1.3787
-1.07661	-1.37532
-1.00668	-1.37151
-0.99292	-1.3542
-0.988069	-1.30925
-0.985382	-1.28975
-0.948808	-1.27107
-0.94361	-1.26334
-0.923246	-1.2583
-0.922863	-1.19259
-0.912448	-1.16471
-0.91069	-1.15613
-0.902092	-1.1463
-0.892206	-1.12267
-0.875479	-1.08677
-0.865628	-1.08588
-0.861691	-1.08186
-0.8581	-0.993487
-0.834292	-0.986559
-0.822626	-0.97902
-0.815989	-0.952859
-0.793927	-0.950574
-0.77417	-0.925444
-0.753411	-0.915474
-0.743562	-0.913956
-0.734599	-0.904372
-0.731529	-0.870667
-0.726896	-0.842701
-0.726301	-0.837682
-0.717836	-0.815943
-0.70338	-0.805188
-0.683005	-0.795589
-0.676057	-0.785867
-0.659024	-0.784532
-0.654135	-0.762275
-0.635442	-0.733555
-0.629156	-0.719367
-0.612554	-0.714016
-0.611793	-0.685527
-0.605033	-0.667053
-0.594604	-0.66129
-0.589801	-0.63867
-0.584739	-0.638041
-0.583042	-0.624093
-0.581967	-0.600952
-0.565275	-0.548162
-0.556838	-0.535097
-0.55175	-0.521885
-0.542408	-0.492429
-0.537263	-0.479191
-0.536421	-0.452219
-0.514302	-0.452055
-0.495935	-0.441375
-0.477801	-0.429535
-0.458994	-0.417081
-0.456963	-0.366817
-0.439478	-0.357403
-0.435206	-0.331244
-0.418916	-0.318708
-0.416481	-0.300006
-0.406573	-0.224706
-0.393366	-0.214771
-0.389934	-0.191164
-0.388109	-0.17341
-0.370462	-0.172986
-0.365319	-0.158508
-0.363549	-0.147066
-0.360064	-0.145748
-0.355669	-0.118123
-0.353157	-0.114625
-0.345028	-0.110101
-0.344339	-0.105241
-0.336919	-0.100059
-0.33467	-0.0856564
-0.332078	-0.067078
-0.32527	-0.0544728
-0.318422	-0.0331959
-0.316963	0.0105133
-0.314939	0.0272347
-0.307722	0.0409616
-0.305163	0.0425198
-0.299899	0.0491324
-0.286914	0.0785314
-0.27571	0.0858657
-0.251095	0.0920912
-0.249157	0.124842
-0.248976	0.126089
-0.241105	0.159922
-0.230853	0.21025
-0.221141	0.247087
-0.219812	0.266394
-0.211633	0.276925
-0.211214	0.305751
-0.211164	0.312571
-0.20829	0.317081
-0.199448	0.376966
-0.196693	0.417014
-0.19539	0.450231
-0.193442	0.470857
-0.190277	0.472485
-0.18962	0.48223
-0.18717	0.522783
-0.182097	0.546572
-0.172967	0.553163
-0.172184	0.608945
-0.155434	0.62353
-0.147257	0.643792
-0.144915	0.651768
-0.138252	0.664309
-0.134682	0.731345
-0.124925	0.747339
-0.121374	0.827756
-0.111858	0.941805
-0.111567	0.956167
-0.10679	0.972819
-0.106359	0.977898
-0.101384	0.996449
-0.0955267	0.99851
-0.093104	1.07792
-0.0919735	1.21541
-0.0865392	1.26955
-0.0795459	1.36469
-0.0767607	1.37999
-0.0749015	2.0956
-0.0625826	2.35039
-0.0624131	7.26151
-0.0572831
-0.05502
-0.0547424
-0.0478335
-0.0470407
-0.0373679
-0.0153114
-0.0150487
-0.0149185
-0.0138241
-0.00273575
-0.0027273
0.00424297
0.00458802
0.00861581
0.0223429
0.0367676
0.0369387
0.0447337
0.0473967
0.0513257
0.0636259
0.0732362
0.0744022
0.0800988
0.0811269
0.0921489
0.0957006
0.0962217
0.0969533
0.101448
0.115956
0.120704
0.128183
0.129516
0.142034
0.143892
0.146402
0.161721
0.16314
0.163421
0.165211
0.1701
0.171574
0.17238
0.176336
0.176461
0.179721
0.183611
0.184724
0.186511
0.187127
0.211215
0.213702
0.22408
0.224845
0.227802
0.229773
0.243779
0.247699
0.251222
0.257867
0.263859
0.26914
0.270318
0.274539
0.296928
0.307827
0.309879
0.314522
0.317025
0.319228
0.3226
0.329858
0.330482
0.33677
0.33816
0.341726
0.341787
0.345172
0.345921
0.346659
0.34935
0.35296
0.354153
0.362817
0.370142
0.372126
0.381429
0.386163
0.387218
0.388198
0.393824
0.396328
0.39659
0.403456
0.405801
0.416512
0.416805
0.41871
0.418711
0.421279
0.426262
0.428459
0.431593
0.436381
0.440309
0.440348
0.441758
0.453474
0.459461
0.467496
0.468149
0.479893
0.48733
0.501532
0.508285
0.512911
0.514317
0.518969
0.52845
0.541755
0.546496
0.547416
0.548715
0.556076
0.557848
0.559199
0.571973
0.580168
0.584221
0.60049
0.600991
0.601512
0.603423
0.6178
0.621934
0.625431
0.626706
0.626734
0.629043
0.629089
0.632864
0.635347
0.637848
0.642196
0.646885
0.657667
0.661577
0.668053
0.669251
0.669682
0.671505
0.675618
0.677003
0.687142
0.689695
0.692148
0.698565
0.70459
0.705437
0.718455
0.729885
0.730883
0.735811
0.737965
0.749446
0.756962
0.76081
0.761404
0.766695
0.77612
0.787702
0.792666
0.804577
0.811363
0.813039
0.819902
0.822448
0.823651
0.824988
0.829092
0.840009
0.840477
0.844015
0.853897
0.861713
0.869181
0.882077
0.886482
0.887991
0.91541
0.921932
0.923161
0.948613
0.956099
0.960371
0.986068
0.991973
0.997678
1.00503
1.01125
1.016
1.07571
1.08778
1.08934
1.09698
1.10073
1.1013
1.10509
1.14063
1.15738
1.16553
1.17116
1.17477
1.17775
1.19228
1.19981
1.19988
1.22153
1.22803
1.22927
1.23431
1.26972
1.27379
1.30089
1.30684
1.31847
1.34212
1.401
1.40967
1.41102
1.42527
1.45318
1.45417
1.47944
1.49102
1.50277
1.50642
1.51405
1.5263
1.54745
1.58198
1.6121
1.65648
1.6593
1.74247
1.75791
1.77653
1.83145
1.83285
1.90963
1.94189
1.99017
1.99051
2.02759
2.05143
2.4351
2.93371

## Sheet: fig2b.male
C/C	C/A	A/A
-3.76529	-3.31627	-0.974237
-3.76529	-1.93727	-0.427162
-3.76529	-1.80783	-0.348947
-2.07907	-1.45942	1.3183
-2.04801	-1.27873
-1.94681	-1.23668
-1.92039	-1.23239
-1.79377	-1.19989
-1.74882	-1.18793
-1.6646	-1.08492
-1.62962	-1.06907
-1.50231	-1.04117
-1.49742	-1.00308
-1.4861	-0.957721
-1.46194	-0.943869
-1.4313	-0.903886
-1.42564	-0.893801
-1.37689	-0.878097
-1.34441	-0.862362
-1.26722	-0.851983
-1.22115	-0.846139
-1.21405	-0.84534
-1.18791	-0.834895
-1.16363	-0.827377
-1.15278	-0.793947
-1.1367	-0.787088
-1.12528	-0.746964
-1.12196	-0.737343
-1.11974	-0.735226
-1.1121	-0.734397
-1.11077	-0.727208
-1.08559	-0.726252
-1.07079	-0.717578
-1.07053	-0.714492
-1.06514	-0.694573
-1.06433	-0.681366
-1.05662	-0.674283
-1.04583	-0.66641
-1.04364	-0.662633
-1.04319	-0.630341
-1.02456	-0.603298
-1.00661	-0.586894
-0.975616	-0.580068
-0.928553	-0.57356
-0.924213	-0.543744
-0.9198	-0.449771
-0.918278	-0.448381
-0.897601	-0.439163
-0.895059	-0.437524
-0.885617	-0.435331
-0.884818	-0.372782
-0.87554	-0.370532
-0.852233	-0.360077
-0.845121	-0.357836
-0.827616	-0.324631
-0.827112	-0.307306
-0.822754	-0.250991
-0.820667	-0.210772
-0.818359	-0.206719
-0.815321	-0.166221
-0.803922	-0.161055
-0.77459	-0.128771
-0.767347	-0.0948098
-0.764366	-0.0893203
-0.760814	0.0319643
-0.741833	0.0895507
-0.737513	0.150923
-0.711302	0.207631
-0.701472	0.218589
-0.700098	0.231823
-0.699791	0.235897
-0.698815	0.244447
-0.688927	0.253878
-0.676566	0.265194
-0.67308	0.301488
-0.658565	0.30204
-0.652764	0.333003
-0.631265	0.346904
-0.626482	0.357519
-0.616595	0.380561
-0.607548	0.452097
-0.585891	0.455388
-0.578616	0.465333
-0.561703	0.507489
-0.557004	0.519516
-0.555859	0.567902
-0.542015	0.611976
-0.517868	0.643523
-0.509244	0.660707
-0.507775	0.744304
-0.499657	0.77784
-0.499202	0.850858
-0.492159	0.857554
-0.486297	0.886316
-0.483903	0.890577
-0.473456	0.910209
-0.458592	0.918996
-0.453554	0.925911
-0.443101	0.941378
-0.432183	0.948095
-0.42823	0.960767
-0.42478	1.04427
-0.417739	1.06461
-0.411717	1.15728
-0.409913	1.17377
-0.408924	1.19465
-0.396141	1.23379
-0.394966	1.26314
-0.376854	1.3705
-0.372351	1.55597
-0.35673	2.34681
-0.350624	2.79579
-0.341573
-0.340075
-0.336296
-0.333566
-0.33352
-0.314486
-0.308759
-0.306914
-0.302746
-0.29982
-0.296756
-0.293786
-0.291029
-0.287647
-0.28539
-0.280392
-0.266317
-0.266219
-0.257261
-0.255869
-0.241972
-0.226396
-0.216982
-0.214183
-0.210709
-0.19934
-0.192487
-0.180233
-0.177541
-0.160992
-0.150462
-0.129749
-0.125996
-0.120012
-0.116083
-0.115965
-0.113141
-0.109184
-0.103286
-0.0989727
-0.092199
-0.0835383
-0.0811052
-0.0596513
-0.0562873
-0.0550701
-0.0373947
-0.0301308
-0.0188809
-0.00980096
-0.00186817
0.00799235
0.0133059
0.0195968
0.0228171
0.0256923
0.0330862
0.0342618
0.0407718
0.0570783
0.0654475
0.0718121
0.0793474
0.087409
0.0956234
0.107532
0.113338
0.11442
0.116419
0.140805
0.150447
0.155248
0.161292
0.172096
0.173042
0.177386
0.188918
0.211594
0.217969
0.23205
0.233361
0.233915
0.23443
0.244017
0.248834
0.256477
0.265293
0.279827
0.295087
0.30217
0.30624
0.323261
0.330395
0.330878
0.330984
0.361909
0.378788
0.386973
0.388038
0.389286
0.393549
0.39408
0.40517
0.423674
0.433994
0.44149
0.446778
0.488379
0.494568
0.507164
0.514163
0.532908
0.537486
0.538068
0.5495
0.549668
0.558192
0.565227
0.56959
0.570119
0.607117
0.619156
0.623995
0.627597
0.628847
0.637147
0.644343
0.662916
0.664038
0.665664
0.668908
0.677892
0.684101
0.716771
0.729859
0.752547
0.781844
0.810037
0.813891
0.825024
0.839835
0.859413
0.867678
0.880475
0.888217
0.916577
0.919834
0.979583
0.9866
0.996657
0.999926
1.01039
1.04271
1.06701
1.1007
1.10952
1.11292
1.11855
1.12117
1.14167
1.14936
1.15668
1.16992
1.17099
1.1815
1.21087
1.23493
1.23501
1.24286
1.24384
1.2493
1.26282
1.27602
1.32195
1.34927
1.38959
1.39132
1.42773
1.43266
1.44985
1.51849
1.52209
1.53931
1.55334
1.58657
1.60706
1.66871
1.68787
1.71538
1.76064
1.77343
1.87132
1.88925
1.89929
1.94607
2.21619
2.28935
2.38634
2.39891
2.57758
2.66779
2.84585
2.9061
3.16887
3.4551

[truncated: 14 more sheets: fig2d.female, fig2d.male, fig2f.female, fig2f.male, fig2h.female, fig2h.male, fig2j.female, fig2j.male, fig2l.female, fig2l.male, fig2n.female, fig2n.male, fig4a, fig4c]
